# Supplementary material for: Most photorespiratory genes are preferentially expressed in the bundle sheath cells of the C4 grass Sorghum bicolor
Source: J Exp Bot. 2016 Mar 14;67(10):3053–64. doi: 10.1093/jxb/erw041 (PMC4867894; doi:10.1093/jxb/erw041)
Supplement: Supplementary Data [file supp_erw041_Supplementary_table_S1.xlsx]

## Sheet: Tabelle1
locusName	sorghum-defline	Pfam	Panther	KOG	GO	Best-hit-arabi-name	arabi-symbol	arabi-defline	Best-hit-rice-name	rice-defline	transcriptlength bp	Illumina	total_leaf_reads	M_reads	B_reads	t_rpkm	M_rpkm	B_rpkm	M/B ratio	log2(Fold_change)	p-value Bonferroni corrected	q-value(Benjamini et al. 1995)	Signature(p-value < 0.01 Bonferroni corrected)	Signature(q-value < 0.01)	total/((M+B)/2)	3 fold change	SuperSage	total_leaf_tags	M_tags	B_tags	tpm t	tpm M	tpm B	M/B	log2(Fold_change)	p-value Bonferroni corrected	q-value(Benjamini et al. 1995)	Signature(p-value < 0.01 Bonferroni corrected)	Signature(q-value < 0.01)	total/((M+B)/2)	3 fold change
Sobic.001G000100	similar to Putative uncharacterized protein	PF03168	0	0	0	AT4G05220.1	0	Late embryogenesis abundant (LEA) hydroxyproline-rich glycoprotein family	LOC_Os07g34720.1	harpin-induced protein 1 domain containing protein, expressed	648		0	0	0	0	0	0	1	NA	NA	NA	F	F	NA	NA		0	0	0	0	0	0	NA	NA	NA	NA	F	F	NA	NA
Sobic.001G000200	similar to RabGAP/TBC domain-containing protein, putative, expressed	PF00566	PTHR22957:SF30,PTHR22957	KOG2197	GO:0005097,GO:0032313	AT4G27100.1	0	Ypt/Rab-GAP domain of gyp1p superfamily protein	LOC_Os11g37690.1	TBC domain containing protein, expressed	1982		2370	356	391	84.276	26.4349	31.1566	0.853165	-0.237094	1	0.808909	F	F	2.92668	no		6	13	29	5.4648	3.8845	11.988	0.324032	-1.62579	1	0.0651232	F	F	0.688587	no
Sobic.001G000300	NA	0	0	0	0	0	0	0	0	0	612		16	3	2	1.84259	0.721442	0.516126	1.13542	0.48316	1	0.949304	F	F	2.97775	no		0	0	0	0	0	0	NA	NA	NA	NA	F	F	NA	NA
Sobic.001G000400	similar to PDR-like ABC transporter	PF01061,PF08370,PF00005	PTHR19241,PTHR19241:SF10	KOG0065	GO:0016020,GO:0005524,GO:0016887,GO:0017111,GO:0000166	AT1G66950.1	ATPDR11,PDR11	pleiotropic drug resistance 11	LOC_Os11g37700.1	pleiotropic drug resistance protein, putative, expressed	4769		360	38	122	5.32028	1.1727	4.04027	0.431069	-1.78461	1	0.408973	F	F	2.04117	no		1	3	5	0.9108	0.8964	2.0669	0.433693	-1.20525	1	0.605602	F	F	0.61472	no
Sobic.001G000501	NA	0	0	0	0	0	0	0	0	0	219		9	5	1	2.89639	3.36014	0.721163	2.53325	2.22013	1	0.354952	F	F	1.41935	no		0	0	0	0	0	0	NA	NA	NA	NA	F	F	NA	NA
Sobic.001G000700	similar to Putative uncharacterized protein	0	PTHR11260,PTHR11260:SF8	KOG0867	0	AT5G41210.1	ATGSTT1,GST10,GSTT1	glutathione S-transferase THETA 1	LOC_Os11g37730.1	glutathione S-transferase, N-terminal domain containing protein, expressed	1096		2933	732	462	188.608	98.2952	66.5746	1.46942	0.562148	1	0.0332064	F	F	2.28797	no		25	86	23	22.7699	25.6973	9.5078	2.70276	1.43443	1	0.0166045	F	F	1.29356	no
Sobic.001G000800	similar to Expressed protein	0	0	0	0	AT5G23890.1	0	0	LOC_Os03g64400.1	oxidoreductase/ transition metal ion binding protein, putative, expressed	3868		4671	1937	5924	85.1104	73.7013	241.883	0.30756	-1.71455	5.85604e-17	3.77634e-20	T	T	0.539382	no		158	188	372	143.906	56.1755	153.778	0.365304	-1.45283	5.43622e-08	1.10269e-11	T	T	1.37084	no
Sobic.001G000900	NA	0	0	0	0	AT5G17910.1	0	0	LOC_Os07g28920.1	expressed protein	2403		0	0	0	0	0	0	1	NA	NA	NA	F	F	NA	NA		0	0	0	0	0	0	NA	NA	NA	NA	F	F	NA	NA
Sobic.001G001000	NA	0	0	0	0	AT5G41470.1	0	Nuclear transport factor 2 (NTF2) family protein	LOC_Os03g64380.1	expressed protein	702		0	0	1	0	0	0.224978	0.816341	NA	NA	NA	F	F	0	up		0	0	0	0	0	0	NA	NA	NA	NA	F	F	NA	NA
Sobic.001G001066	NA	PF00098	0	0	GO:0003676,GO:0008270	AT3G55340.1	PHIP1	phragmoplastin interacting protein 1	LOC_Os12g19580.1	photosynthetic reaction center protein, putative, expressed	1767		0	0	0	0	0	0	1	NA	NA	NA	F	F	NA	NA		0	0	0	0	0	0	NA	NA	NA	NA	F	F	NA	NA
Sobic.001G001132	NA	0	0	0	0	AT5G41470.1	0	Nuclear transport factor 2 (NTF2) family protein	LOC_Os03g64380.1	expressed protein	291		0	0	2	0	0	1.08546	0.47951	NA	NA	NA	F	F	0	up		0	0	0	0	0	0	NA	NA	NA	NA	F	F	NA	NA
Sobic.001G001200	similar to Os03g0861900 protein	PF01535	PTHR24015,PTHR24015:SF133	0	0	AT5G52850.1	0	Pentatricopeptide repeat (PPR) superfamily protein	LOC_Os03g64370.1	pentatricopeptide, putative, expressed	2263		2	0	1	0.062288	0	0.0697899	0.934763	NA	NA	NA	F	F	1.78501	no		0	0	0	0	0	0	NA	NA	NA	NA	F	F	NA	NA
Sobic.001G001300	similar to Rhodanese-like domain containing protein, expressed	PF00581	PTHR18838	0	0	AT1G17850.2	0	Rhodanese/Cell cycle control phosphatase superfamily protein	LOC_Os03g64350.1	rhodanese-like domain containing protein, putative, expressed	1592		102	19	13	4.51561	1.75648	1.28967	1.20388	0.445685	1	0.920234	F	F	2.9648	no		24	35	35	21.8591	10.4582	14.4683	0.722835	-0.468261	1	0.513006	F	F	1.75388	no
Sobic.001G001400	NA	0	0	0	0	AT5G43310.2	0	COP1-interacting protein-related	LOC_Os03g64320.1	expressed protein	4498		697	60	191	10.9213	1.9632	6.70643	0.38451	-1.77234	1	0.251441	F	F	2.51943	no		2	5	1	1.8216	1.494	0.4134	3.61393	1.85357	1	0.563155	F	F	1.91003	no
Sobic.001G001700	NA	0	0	0	0	0	0	0	0	0	1867		0	0	0	0	0	0	1	NA	NA	NA	F	F	NA	NA		0	0	0	0	0	0	NA	NA	NA	NA	F	F	NA	NA
Sobic.001G001800	weakly similar to Putative uncharacterized protein	0	0	0	0	0	0	0	LOC_Os03g64310.1	expressed protein	1153		12	0	5	0.733518	0	0.684886	0.593512	NA	NA	NA	F	F	2.14202	no		0	0	0	0	0	0	NA	NA	NA	NA	F	F	NA	NA
Sobic.001G001900	similar to Transcriptional corepressor LEUNIG, putative, expressed	PF00400,PF08513	PTHR22847	KOG0266	GO:0005515	AT2G32700.6	LUH	LEUNIG_homolog	LOC_Os03g64300.1	THION30 - Plant thionin family protein precursor, expressed	3173		51	10	11	1.13282	0.463833	0.54752	0.945922	-0.239306	1	0.986095	F	F	2.2402	no		2	0	1	1.8216	0	0.4134	NA	NA	NA	NA	F	F	8.81277	down
Sobic.001G002000	weakly similar to Putative uncharacterized protein	PF07714,PF00564	PTHR23257:SF68,PTHR23257	KOG0192	GO:0005515,GO:0004672,GO:0006468,GO:0004674,GO:0004713,GO:0005524	AT2G35050.1	0	Protein kinase superfamily protein with octicosapeptide/Phox/Bem1p domain	LOC_Os07g25680.1	protein kinase domain containing protein, expressed	4274		2682	312	789	44.2266	10.7436	29.1555	0.389437	-1.44028	1	0.0161306	F	F	2.21692	no		39	22	31	35.5211	6.5737	12.8148	0.512977	-0.963033	1	0.222317	F	F	3.66414	down
Sobic.001G002050	NA	0	0	0	0	0	0	0	0	0	1423		22	7	7	1.08962	0.723977	0.77691	0.970211	-0.101803	1	1	F	F	1.45197	no		0	0	0	0	0	0	NA	NA	NA	NA	F	F	NA	NA
Sobic.001G002100	NA	0	0	0	0	0	0	0	0	0	918		0	0	0	0	0	0	1	NA	NA	NA	F	F	NA	NA		0	0	0	0	0	0	NA	NA	NA	NA	F	F	NA	NA
Sobic.001G002200	NA	PF00612,PF00063,PF02736,PF01843	PTHR13140,PTHR13140:SF36	KOG0160	GO:0005515,GO:0003774,GO:0005524,GO:0016459	AT1G04160.1	ATXIB,XI-8,XI-B,XIB	myosin XI B	LOC_Os03g64290.1	myosin, putative, expressed	4960		0	0	0	0	0	0	1	NA	NA	NA	F	F	NA	NA		0	0	0	0	0	0	NA	NA	NA	NA	F	F	NA	NA
Sobic.001G002300	weakly similar to Os02g0484600 protein	PF02458	0	0	GO:0016747	AT1G03940.1	0	HXXXD-type acyl-transferase family protein	LOC_Os02g28300.1	transferase family protein, putative, expressed	1944		0	1	0	0	0.0757069	0	1.07571	NA	NA	NA	F	F	0	up		0	0	0	0	0	0	NA	NA	NA	NA	F	F	NA	NA
Sobic.001G002400	similar to Putative uncharacterized protein	PF05922,PF00082,PF02225	PTHR10795,PTHR10795:SF17	0	GO:0006508,GO:0004252,GO:0043086,GO:0042802	AT2G04160.1	AIR3	Subtilisin-like serine endopeptidase family protein	LOC_Os08g23740.1	OsSub55 - Putative Subtilisin homologue, expressed	2549		0	0	0	0	0	0	1	NA	NA	NA	F	F	NA	NA		0	0	0	0	0	0	NA	NA	NA	NA	F	F	NA	NA
Sobic.001G002500	NA	PF00847	0	0	GO:0006355,GO:0003700	AT3G23240.1	ATERF1,ERF1	ethylene response factor 1	LOC_Os03g64260.1	AP2 domain containing protein, expressed	2274		3	0	1	0.0929801	0	0.0694524	0.935058	NA	NA	NA	F	F	2.67752	no		0	0	0	0	0	0	NA	NA	NA	NA	F	F	NA	NA
Sobic.001G002600	similar to Chromosome undetermined scaffold_127, whole genome shotgun sequence	PF04266	PTHR12963	0	0	AT2G20410.1	0	RNA-binding ASCH domain protein	LOC_Os03g64250.2	expressed protein	1411		226	7	68	11.2886	0.730134	7.61131	0.200914	-3.38191	1	0.0430788	F	F	2.70663	no		1	6	8	0.9108	1.7928	3.3071	0.542106	-0.883352	1	0.607217	F	F	0.357183	no
Sobic.001G002650	NA	0	0	0	0	0	0	0	0	0	1966		0	0	0	0	0	0	1	NA	NA	NA	F	F	NA	NA		0	0	0	0	0	0	NA	NA	NA	NA	F	F	NA	NA
Sobic.001G002700	NA	PF00149	PTHR11668,PTHR11668:SF136	KOG0374	GO:0016787	AT1G64040.1	TOPP3	type one serine/threonine protein phosphatase 3	LOC_Os06g06880.1	Ser/Thr protein phosphatase family protein, putative, expressed	1856		0	0	0	0	0	0	1	NA	NA	NA	F	F	NA	NA		0	0	5	0	0	2.0669	NA	NA	NA	NA	F	F	0	up
Sobic.001G002800	NA	PF04784	PTHR23054	0	0	AT5G60720.1	0	Protein of unknown function, DUF547	LOC_Os03g64230.1	expressed protein	2846		7	0	25	0.173349	0	1.38734	0.418876	NA	NA	NA	F	F	0.249902	up		0	0	0	0	0	0	NA	NA	NA	NA	F	F	NA	NA
Sobic.001G002900	NA	0	0	0	0	0	0	0	0	0	831		0	0	0	0	0	0	1	NA	NA	NA	F	F	NA	NA		0	0	0	0	0	0	NA	NA	NA	NA	F	F	NA	NA
Sobic.001G003000	similar to OTU-like cysteine protease family protein, putative, expressed	PF02338	PTHR12419	KOG2605	0	AT5G04250.1	0	Cysteine proteinases superfamily protein	LOC_Os03g64219.1	OTU-like cysteine protease family protein, putative, expressed	3046		402	4491	187	9.30155	216.993	9.69592	20.3809	4.48412	2.59532e-46	3.3994e-49	T	T	0.0820646	up		2	76	0	1.8216	22.7092	0	45.4184	5.5052	0.0303477	3.8505e-06	F	T	0.160428	up
Sobic.001G003100	similar to RuBisCO large subunit-binding protein subunit alpha, chloroplast precursor	PF00118	PTHR11353:SF11,PTHR11353	KOG0356	GO:0005524,GO:0044267,GO:0005737,GO:0006457,GO:0042026	AT2G28000.1	CH-CPN60A,CPN60A,SLP	chaperonin-60alpha	LOC_Os03g64210.1	T-complex protein, putative, expressed	2397		2596	2018	471	76.3301	123.904	31.0335	3.89917	1.99732	1.54797e-10	7.43229e-14	T	T	0.985303	no		54	810	63	49.183	242.033	26.043	9.29359	3.21624	3.68162e-39	1.97982e-42	T	T	0.366933	no
Sobic.001G003200	similar to Sigma factor SIG6	PF04545,PF04542,PF04539	0	0	GO:0006355,GO:0003677,GO:0003700,GO:0016987,GO:0006352	AT2G36990.1	ATSIG6,SIG6,SIGF,SOLDAT8	RNApolymerase sigma-subunit F	LOC_Os08g14450.1	RNA polymerase sigma factor, putative, expressed	1668		5655	1596	3297	238.944	140.821	312.177	0.452848	-1.1485	8.5304e-11	4.13002e-14	T	T	1.05494	no		6	12	18	5.4648	3.5856	7.4409	0.481877	-1.05326	1	0.332367	F	F	0.991212	no
Sobic.001G003300	similar to ABC transporter family protein, putative, expressed	PF01061,PF00005	PTHR19241,PTHR19241:SF20	KOG0061	GO:0016020,GO:0005524,GO:0016887,GO:0017111,GO:0000166	AT2G28070.1	0	ABC-2 type transporter family protein	LOC_Os03g64200.1	ABC-2 type transporter, putative, expressed	2990		5	4	5	0.117858	0.196889	0.264105	0.946827	-0.423731	1	0.979061	F	F	0.511321	no		0	0	0	0	0	0	NA	NA	NA	NA	F	F	NA	NA
Sobic.001G003400	Predicted protein	PF00403	PTHR22814:SF13,PTHR22814	KOG1603	GO:0030001,GO:0046872	AT5G03380.1	0	Heavy metal transport/detoxification superfamily protein	LOC_Os02g57360.1	heavy metal-associated domain containing protein, expressed	1567		0	0	0	0	0	0	1	NA	NA	NA	F	F	NA	NA		0	0	0	0	0	0	NA	NA	NA	NA	F	F	NA	NA
Sobic.001G003500	similar to La domain containing protein, expressed	PF05383	PTHR22792,PTHR22792:SF24	0	0	AT5G66100.1	0	winged-helix DNA-binding transcription factor family protein	LOC_Os03g06070.1	la domain containing protein, putative, expressed	2635		194	16	98	5.18896	0.893658	5.87385	0.275487	-2.71651	1	0.133302	F	F	1.53349	no		12	9	20	10.9296	2.6892	8.2676	0.32527	-1.62029	1	0.136535	F	F	1.99504	no
Sobic.001G003600	similar to Putative uncharacterized protein	PF00657	PTHR22835,PTHR22835:SF39	0	GO:0006629,GO:0016788	AT1G75900.1	0	GDSL-like Lipase/Acylhydrolase superfamily protein	LOC_Os03g64170.1	GDSL-like lipase/acylhydrolase, putative, expressed	1642		0	0	0	0	0	0	1	NA	NA	NA	F	F	NA	NA		0	0	0	0	0	0	NA	NA	NA	NA	F	F	NA	NA
Sobic.001G003700	similar to Putative uncharacterized protein	PF01554	PTHR11206:SF38,PTHR11206	KOG1347	GO:0055085,GO:0016020,GO:0006855,GO:0015297,GO:0015238	AT4G22790.1	0	MATE efflux family protein	LOC_Os03g64150.1	MATE efflux family protein, putative, expressed	1455		0	0	0	0	0	0	1	NA	NA	NA	F	F	NA	NA		0	0	0	0	0	0	NA	NA	NA	NA	F	F	NA	NA
Sobic.001G003900	NA	PF01535,PF07386	PTHR24015,PTHR24015:SF176	0	GO:0005515	AT1G13410.1	0	Tetratricopeptide repeat (TPR)-like superfamily protein	LOC_Os02g41560.1	pentatricopeptide, putative, expressed	2052		110	37	39	3.77811	2.65373	3.00168	0.913048	-0.177751	1	0.972767	F	F	1.3361	no		0	0	0	0	0	0	NA	NA	NA	NA	F	F	NA	NA
Sobic.001G004000	similar to Expressed protein	PF11961,PF05003	0	0	0	AT5G51670.1	0	Protein of unknown function (DUF668)	LOC_Os03g64130.1	avr9/Cf-9 rapidly elicited protein, putative, expressed	2306		0	0	3	0	0	0.205466	0.829555	NA	NA	NA	F	F	0	up		0	0	0	0	0	0	NA	NA	NA	NA	F	F	NA	NA
Sobic.001G004100	NA	PF00400	PTHR22847:SF183,PTHR22847	KOG2096	GO:0005515	AT4G00090.1	0	Transducin/WD40 repeat-like superfamily protein	LOC_Os03g64110.1	WD domain, G-beta repeat domain containing protein, expressed	2046		260	16	126	8.95626	1.15092	9.72618	0.20053	-3.07908	1	0.0254954	F	F	1.64681	no		7	5	32	6.3756	1.494	13.2282	0.112941	-3.14636	1	0.00279975	F	T	0.866121	no
Sobic.001G004200	NA	PF04227	PTHR10584	0	GO:0016798	AT1G50510.1	0	indigoidine synthase A family protein	LOC_Os08g39420.2	uncharacterized protein yeiN, putative, expressed	1563		692	7	145	31.2037	0.65913	14.6516	0.106004	-4.47436	1	0.000772566	F	T	4.07605	down		0	0	0	0	0	0	NA	NA	NA	NA	F	F	NA	NA
Sobic.001G004300	NA	0	0	0	0	0	0	0	LOC_Os03g64100.1	expressed protein	2634		9	0	8	0.240816	0	0.47968	0.675822	NA	NA	NA	F	F	1.00407	no		1	0	12	0.9108	0	4.9606	NA	NA	NA	NA	F	F	0.367214	no
Sobic.001G004400	similar to Putative chromosome region maintenance protein	PF08389,PF08767,PF03810	PTHR11223,PTHR11223:SF2	KOG2020	GO:0008536,GO:0006886	AT5G17020.1	ATCRM1,ATXPO1,HIT2,XPO1,XPO1A	exportin 1A	0	0	4241		2103	1074	351	34.9486	37.2707	13.0712	2.71979	1.51165	1	0.00208233	F	T	1.38845	no		13	186	40	11.8404	55.578	16.5352	3.36119	1.74897	0.140754	1.64943e-05	F	T	0.328384	no
Sobic.001G004500	similar to Chromosome chr18 scaffold_1, whole genome shotgun sequence	PF03641	0	0	0	AT2G37210.2	0	lysine decarboxylase family protein	LOC_Os02g41770.1	uncharacterized protein PA4923, putative, expressed	1204		2	0	0	0.117075	0	0	1	NA	NA	NA	F	F	NA	NA		0	0	0	0	0	0	NA	NA	NA	NA	F	F	NA	NA
Sobic.001G004550	NA	0	0	0	0	0	0	0	0	0	453		0	0	0	0	0	0	1	NA	NA	NA	F	F	NA	NA		0	0	0	0	0	0	NA	NA	NA	NA	F	F	NA	NA
Sobic.001G004600	Predicted protein	PF05266,PF05641	0	0	0	AT1G26540.1	0	Agenet domain-containing protein	LOC_Os11g19730.1	expressed protein	3420		10	3	3	0.206079	0.1291	0.138539	0.99171	-0.101803	1	1	F	F	1.53997	no		0	0	0	0	0	0	NA	NA	NA	NA	F	F	NA	NA
Sobic.001G004700	similar to Putative uncharacterized protein	0	0	0	0	AT1G65000.1	0	0	LOC_Os03g64060.1	expressed protein	2550		151	22	50	4.17346	1.26974	3.09676	0.554033	-1.28623	1	0.629491	F	F	1.91158	no		7	2	13	6.3756	0.5976	5.374	0.111202	-3.16874	1	0.0689589	F	F	2.13531	no
Sobic.001G004800	similar to Putative uncharacterized protein OSJNBa0059G06.14	PF03629	0	0	0	AT3G53010.1	0	Domain of unknown function (DUF303)	LOC_Os03g64050.1	receptor protein kinase, putative, expressed	1063		0	0	0	0	0	0	1	NA	NA	NA	F	F	NA	NA		0	0	0	0	0	0	NA	NA	NA	NA	F	F	NA	NA
Sobic.001G004901	NA	0	0	0	0	AT2G30520.1	RPT2	Phototropic-responsive NPH3 family protein	LOC_Os12g02530.2	BTBN22 - Bric-a-Brac, Tramtrack, Broad Complex BTB domain with non-phototropic hypocotyl 3 NPH3 and coiled-coil domains, expressed	801		1	0	6	0.0879886	0	1.18303	0.458079	NA	NA	NA	F	F	0.148751	up		0	0	0	0	0	0	NA	NA	NA	NA	F	F	NA	NA
Sobic.001G005000	similar to Os03g0857500 protein	PF03629	0	0	0	AT4G34215.1	0	Domain of unknown function (DUF303)	LOC_Os03g64030.1	receptor protein kinase, putative, expressed	1599		0	0	0	0	0	0	1	NA	NA	NA	F	F	NA	NA		0	0	0	0	0	0	NA	NA	NA	NA	F	F	NA	NA
Sobic.001G005100	similar to Putative CLB1 protein (Calcium-dependent lipid binding) protein	PF00168	PTHR10774:SF2,PTHR10774	KOG1030	GO:0005515	AT3G61050.1	NTMC2T4,NTMC2TYPE4	Calcium-dependent lipid-binding (CaLB domain) family protein	LOC_Os07g22640.1	lipid binding protein, putative, expressed	1905		3	3	6	0.11099	0.23177	0.497432	0.822589	-1.1018	1	0.913736	F	F	0.304416	no		0	0	0	0	0	0	NA	NA	NA	NA	F	F	NA	NA
Sobic.001G005200	similar to Putative uncharacterized protein OSJNBa0059G06.17	0	0	0	0	AT4G22890.4	PGR5-LIKE A	PGR5-LIKE A	LOC_Os03g64020.2	expressed protein	2163		13759	328	18745	448.321	22.3177	1368.69	0.017024	-5.93847	0	0	T	T	0.644598	no		477	30	2046	434.45	8.9642	845.777	0.0105988	-6.55996	8.08207e-196	1.83682e-198	T	T	1.01656	no
Sobic.001G005300	similar to Gibberellin 20-oxidase	PF03171	PTHR10209,PTHR10209:SF55	KOG0143	GO:0055114,GO:0016706,GO:0016491,GO:0005506	AT5G51810.1	AT2353,ATGA20OX2,GA20OX2	gibberellin 20 oxidase 2	LOC_Os03g63970.1	gibberellin 20 oxidase 1, putative, expressed	1861		13	0	3	0.49233	0	0.254596	0.797069	NA	NA	NA	F	F	3.86753	down		6	0	6	5.4648	0	2.4803	NA	NA	NA	NA	F	F	4.40656	down
Sobic.001G005400	NA	0	0	0	0	0	0	0	0	0	743		0	0	0	0	0	0	1	NA	NA	NA	F	F	NA	NA		0	0	0	0	0	0	NA	NA	NA	NA	F	F	NA	NA
Sobic.001G005500	similar to Putative uncharacterized protein	PF02482	0	0	GO:0044238	AT5G24490.1	0	30S ribosomal protein, putative	LOC_Os03g63950.1	plastid-specific 30S ribosomal protein 1, chloroplast precursor, putative, expressed	1229		91	1	3	5.21853	0.119751	0.38552	0.808181	-1.68677	1	0.88595	F	F	20.6564	down		255	427	974	232.253	127.59	402.633	0.31689	-1.65795	1.35903e-31	6.36317e-35	T	T	0.876058	no
Sobic.001G005600	similar to Protein kinase AKINbetagamma-1	PF00571	PTHR13780:SF13,PTHR13780	KOG1764	GO:0030554	AT1G09020.1	ATSNF4,SNF4	homolog of yeast sucrose nonfermenting 4	LOC_Os03g63940.1	CBS domain containing membrane protein, putative, expressed	2542		598	303	414	16.58	17.5428	25.7219	0.693919	-0.552116	1	0.457107	F	F	0.766446	no		12	155	98	10.9296	46.3149	40.5113	1.14326	0.193152	1	0.73721	F	F	0.251758	up
Sobic.001G005700	similar to Acyl carrier protein	PF00550	PTHR20863,PTHR20863:SF12	KOG1748	GO:0006633	AT3G05020.1	ACP,ACP1	acyl carrier protein 1	LOC_Os03g63930.1	acyl carrier protein, putative, expressed	1063		7	2	5	0.464113	0.276904	0.742872	0.732643	-1.42373	1	0.846131	F	F	0.910226	no		0	0	0	0	0	0	NA	NA	NA	NA	F	F	NA	NA
Sobic.001G005800	similar to Putative H-box binding protein, KAP2, with alternative splicing isoforms	PF08785,PF03730,PF02735,PF03731	PTHR12604:SF3,PTHR12604	KOG2326	GO:0016817,GO:0006303,GO:0003677,GO:0004003	AT1G48050.1	ATKU80,KU80	Ku80 family protein	0	0	2538		120	0	27	3.33234	0	1.68016	0.373113	NA	NA	NA	F	F	3.9667	down		1	4	4	0.9108	1.1952	1.6535	0.72283	-0.468271	1	0.858659	F	F	0.63945	no
Sobic.001G005900	similar to Putative uncharacterized protein	PF01217	PTHR11043	0	0	AT1G15370.1	0	SNARE-like superfamily protein	LOC_Os03g63910.1	PPR repeat domain containing protein, putative, expressed	796		1643	122	204	145.473	22.5569	40.4757	0.567967	-0.843491	1	0.0914721	F	F	4.61582	down		5	45	18	4.554	13.4463	7.4409	1.80708	0.85366	1	0.317692	F	F	0.436057	no
Sobic.001G006000	similar to Putative uncharacterized protein	PF01535	PTHR24015	0	GO:0005515	AT5G46580.1	0	pentatricopeptide (PPR) repeat-containing protein	LOC_Os03g63910.1	PPR repeat domain containing protein, putative, expressed	2566		196	2	99	5.38342	0.114711	6.09335	0.157149	-5.73116	1	0.0396715	F	F	1.73433	no		9	2	82	8.1972	0.5976	33.8972	0.0176298	-5.82584	3.57725e-05	5.92772e-09	T	T	0.475272	no
Sobic.001G006101	similar to Putative uncharacterized protein	PF03171	PTHR10209,PTHR10209:SF55	KOG0143	GO:0055114,GO:0016706,GO:0016491	AT1G17020.1	ATSRG1,SRG1	senescence-related gene 1	LOC_Os03g63900.1	1-aminocyclopropane-1-carboxylate oxidase 2, putative, expressed	1746		1	1	2	0.0403659	0.0842922	0.18091	0.918183	-1.1018	1	0.953288	F	F	0.304416	no		0	0	0	0	0	0	NA	NA	NA	NA	F	F	NA	NA
Sobic.001G006201	similar to Putative uncharacterized protein	PF03171	PTHR10209,PTHR10209:SF55	KOG0143	GO:0055114,GO:0016706,GO:0016491	AT4G25300.1	0	2-oxoglutarate (2OG) and Fe(II)-dependent oxygenase superfamily protein	LOC_Os03g63900.1	1-aminocyclopropane-1-carboxylate oxidase 2, putative, expressed	1410		0	0	0	0	0	0	1	NA	NA	NA	F	F	NA	NA		0	0	0	0	0	0	NA	NA	NA	NA	F	F	NA	NA
Sobic.001G006300	similar to Putative uncharacterized protein	0	0	0	0	AT5G05790.1	0	Duplicated homeodomain-like superfamily protein	LOC_Os03g63890.1	MYB family transcription factor, putative, expressed	1266		0	0	0	0	0	0	1	NA	NA	NA	F	F	NA	NA		0	0	0	0	0	0	NA	NA	NA	NA	F	F	NA	NA
Sobic.001G006400	NA	0	0	0	0	AT5G42960.1	0	0	LOC_Os03g63860.1	DANA2, putative, expressed	2087		84	16	61	2.83672	1.12831	4.6162	0.378959	-2.03254	1	0.308594	F	F	0.987626	no		167	127	281	152.103	37.9484	116.16	0.326691	-1.614	1.26168e-06	2.3467e-10	T	T	1.97398	no
Sobic.001G006500	similar to Os03g0855500 protein	PF00646	0	0	GO:0005515	AT1G57790.1	0	F-box family protein	LOC_Os03g63850.1	OsFBDUF19 - F-box and DUF domain containing protein, expressed	1977		2	3	1	0.0712988	0.22333	0.079886	1.13283	1.48316	1	0.926642	F	F	0.470285	no		2	2	1	1.8216	0.5976	0.4134	1.44557	0.531642	1	0.925081	F	F	3.60356	down
Sobic.001G006600	weakly similar to Putative DNA-binding protein	PF03106	0	0	GO:0006355,GO:0003700,GO:0043565	AT1G30650.1	AR411,ATWRKY14,WRKY14	WRKY DNA-binding protein 14	LOC_Os03g63810.1	WRKY80, expressed	5575		8	6	5	0.101136	0.158394	0.141645	1.01467	0.161232	1	1	F	F	0.674149	no		0	0	0	0	0	0	NA	NA	NA	NA	F	F	NA	NA
Sobic.001G006700	similar to Os03g0854800 protein	PF12174	PTHR14453:SF5,PTHR14453	0	GO:0003950	AT1G32230.1	ATP8,CEO,CEO1,RCD1	WWE protein-protein interaction domain protein family	LOC_Os03g63770.6	RCD1, putative, expressed	3415		1803	4484	821	37.2104	193.244	37.9691	4.98458	2.34753	1.14133e-22	8.97472e-26	T	T	0.321871	no		33	445	143	30.0563	132.969	59.1135	2.24938	1.16953	0.00674578	9.17596e-07	T	T	0.312952	no
Sobic.001G006800	NA	0	0	0	0	0	0	0	LOC_Os03g11480.1	expressed protein	1541		18	0	8	0.823245	0	0.819907	0.549479	NA	NA	NA	F	F	2.00814	no		3	2	3	2.7324	0.5976	1.2401	0.481897	-1.0532	1	0.730996	F	F	2.97372	no
Sobic.001G006900	NA	PF00722,PF06955	0	0	GO:0016762,GO:0006073,GO:0005618,GO:0005975,GO:0048046,GO:0004553	AT2G01850.1	ATXTH27,EXGT-A3,XTH27	endoxyloglucan transferase A3	LOC_Os03g63760.1	glycosyl hydrolases family 16, putative, expressed	855		0	0	0	0	0	0	1	NA	NA	NA	F	F	NA	NA		0	0	0	0	0	0	NA	NA	NA	NA	F	F	NA	NA
Sobic.001G007000	similar to Os09g0261300 protein	0	PTHR19288:SF6,PTHR19288	KOG2882	GO:0008152,GO:0016791	AT5G47760.1	ATPGLP2,ATPK5,PGLP2	2-phosphoglycolate phosphatase 2	LOC_Os09g08660.1	4-nitrophenylphosphatase, putative, expressed	1647		1227	132	350	52.5061	11.7954	33.5623	0.370212	-1.50862	1	0.00623868	F	T	2.3152	no		2	7	1	1.8216	2.0916	0.4134	5.05951	2.339	1	0.400759	F	F	1.45437	no
Sobic.001G007100	NA	0	0	0	0	AT5G03780.1	TRFL10	TRF-like 10	LOC_Os11g06190.1	expressed protein	3093		198	71	91	4.51174	3.37839	4.64664	0.775398	-0.45985	1	0.86767	F	F	1.12442	no		0	0	0	0	0	0	NA	NA	NA	NA	F	F	NA	NA
Sobic.001G007200	similar to Putative heat shock transcription factor	PF00447	PTHR10015,PTHR10015:SF7	KOG0627	GO:0006355,GO:0005634,GO:0003700,GO:0043565	AT5G16820.2	ATHSF3,ATHSFA1B,HSF3,HSFA1B	heat shock factor 3	LOC_Os03g63750.1	HSF-type DNA-binding domain containing protein, expressed	3586		432	100	403	8.49049	4.10413	17.7489	0.272236	-2.11258	1	0.0130509	F	F	0.777052	no		25	45	137	22.7699	13.4463	56.6332	0.237428	-2.07444	0.00171504	2.46422e-07	T	T	0.649831	no
Sobic.001G007300	similar to Putative uncharacterized protein	0	0	0	GO:0003723,GO:0004525,GO:0006396	AT1G24450.1	NFD2	Ribonuclease III family protein	LOC_Os03g63740.1	NFD2, putative, expressed	552		0	0	0	0	0	0	1	NA	NA	NA	F	F	NA	NA		1	0	7	0.9108	0	2.8937	NA	NA	NA	NA	F	F	0.629505	no
Sobic.001G007400	similar to Expressed protein	PF00076	PTHR24011,PTHR24011:SF57	KOG0114	GO:0003676,GO:0000166	AT5G46840.1	0	RNA-binding (RRM/RBD/RNP motifs) family protein	LOC_Os03g63730.1	RNA recognition motif containing protein, putative, expressed	1837		132	67	69	5.06435	5.36781	5.93222	0.918582	-0.144238	1	0.969575	F	F	0.896343	no		12	30	48	10.9296	8.9642	19.8423	0.451772	-1.14633	1	0.0662183	F	F	0.758829	no
Sobic.001G007500	similar to Putative exosome component	PF01138	PTHR11953	KOG1069	0	AT3G46210.4	0	Ribosomal protein S5 domain 2-like superfamily protein	LOC_Os03g63720.1	exosome complex exonuclease, putative, expressed	1900		20	0	1	0.741883	0	0.0831235	0.923256	NA	NA	NA	F	F	17.8501	down		0	0	0	0	0	0	NA	NA	NA	NA	F	F	NA	NA
Sobic.001G007600	similar to Putative uncharacterized protein	PF01412	PTHR23180,PTHR23180:SF66	KOG0706	GO:0008270,GO:0008060,GO:0032312	AT4G17890.1	AGD8	ARF-GAP domain 8	LOC_Os03g63710.1	GTPase-activating protein, putative, expressed	1904		3110	2568	466	115.12	198.5	38.6542	5.03099	2.36044	1.56848e-23	1.27007e-26	T	T	0.97085	no		12	320	60	10.9296	95.618	24.8029	3.85511	1.94677	2.50372e-06	4.56152e-10	T	T	0.181523	up
Sobic.001G007700	NA	PF06094	PTHR12510	KOG4450	0	AT3G02910.1	0	AIG2-like (avirulence induced gene) family protein	LOC_Os03g63700.1	AIG2-like family domain containing protein, expressed	1847		0	0	0	0	0	0	1	NA	NA	NA	F	F	NA	NA		0	0	0	0	0	0	NA	NA	NA	NA	F	F	NA	NA
Sobic.001G007800	similar to Os01g0238900 protein	PF00400,PF04158	PTHR22851	KOG0268	GO:0005515	AT4G28450.1	0	nucleotide binding;protein binding	LOC_Os01g13730.1	WD domain, G-beta repeat domain containing protein, expressed	1891		426	19	34	15.8773	1.47875	2.83965	0.645566	-0.941338	1	0.75712	F	F	7.35334	down		5	4	13	4.554	1.1952	5.374	0.222404	-2.16874	1	0.14839	F	F	1.38647	no
Sobic.001G007900	similar to Putative uncharacterized protein	0	PTHR13261	KOG3034	0	AT2G44510.1	0	CDK inhibitor P21 binding protein	LOC_Os03g63690.1	BCCIP, putative, expressed	1442		120	0	16	5.8651	0	1.7524	0.36332	NA	NA	NA	F	F	6.6938	down		0	0	0	0	0	0	NA	NA	NA	NA	F	F	NA	NA
Sobic.001G008000	NA	PF01535	PTHR24015	0	0	AT4G20090.1	EMB1025	Pentatricopeptide repeat (PPR) superfamily protein	LOC_Os06g30420.1	PPR repeat domain containing protein, putative, expressed	1797		13	0	2	0.509864	0	0.175776	0.850502	NA	NA	NA	F	F	5.8013	down		0	0	0	0	0	0	NA	NA	NA	NA	F	F	NA	NA
Sobic.001G008100	similar to Expressed protein	PF06979	PTHR13281	KOG4478	0	AT2G35790.1	0	0	LOC_Os03g63680.1	expressed protein	1275		552	18	55	30.5132	2.07775	6.81287	0.393934	-1.71324	1	0.26198	F	F	6.86414	down		3	27	24	2.7324	8.0678	9.9212	0.813188	-0.298339	1	0.732575	F	F	0.303786	no
Sobic.001G008200	NA	PF07842	PTHR12214	0	GO:0006355,GO:0005634,GO:0003677,GO:0003700	AT5G08550.1	ILP1	GC-rich sequence DNA-binding factor-like protein	LOC_Os03g63670.1	expressed protein	3519		200	54	88	4.00562	2.25843	3.94949	0.658336	-0.806347	1	0.747711	F	F	1.29049	no		0	8	0	0	2.3904	0	NA	NA	NA	NA	F	F	0	up
Sobic.001G008300	similar to Expressed protein	0	PTHR21596:SF7,PTHR21596	0	0	AT3G45900.1	0	Ribonuclease P protein subunit P38-related	LOC_Os03g63660.1	expressed protein	2169		2	0	2	0.0649875	0	0.145629	0.872883	NA	NA	NA	F	F	0.892507	no		0	0	0	0	0	0	NA	NA	NA	NA	F	F	NA	NA
Sobic.001G008400	NA	PF08381	PTHR22870:SF36,PTHR22870	0	0	AT1G31880.1	BRX,NLM9	DZC (Disease resistance/zinc finger/chromosome condensation-like region) domain containing protein	LOC_Os03g63650.1	brevis radix, putative, expressed	1801		0	0	0	0	0	0	1	NA	NA	NA	F	F	NA	NA		0	0	0	0	0	0	NA	NA	NA	NA	F	F	NA	NA
Sobic.001G008500	similar to Putative uncharacterized protein	PF11718,PF00753,PF07521,PF10996	PTHR11203,PTHR11203:SF11	KOG1137	GO:0016787	AT1G61010.3	CPSF73-I	cleavage and polyadenylation specificity factor 73-I	LOC_Os03g63590.1	metallo-beta-lactamase, putative, expressed	2428		265	5	35	7.6923	0.303077	2.27665	0.397685	-2.90916	1	0.399718	F	F	5.96365	down		1	1	10	0.9108	0.2988	4.1338	0.0722822	-3.79022	1	0.0902659	F	F	0.410955	no
Sobic.001G008600	similar to Putative uncharacterized protein	PF04185	0	0	GO:0016788	AT3G03530.1	NPC4	non-specific phospholipase C4	LOC_Os03g63580.1	phosphoesterase family protein, putative, expressed	2597		3	0	2	0.0814157	0	0.121629	0.891561	NA	NA	NA	F	F	1.33876	no		0	0	0	0	0	0	NA	NA	NA	NA	F	F	NA	NA
Sobic.001G008700	similar to Os03g0852600 protein	PF04483	0	0	0	AT3G56830.1	0	Protein of unknown function (DUF565)	LOC_Os03g63554.1	DUF565 domain containing protein, putative, expressed	799		50	0	10	4.41044	0	1.97665	0.335948	NA	NA	NA	F	F	4.46254	down		12	4	15	10.9296	1.1952	6.2007	0.192752	-2.37518	1	0.0949264	F	F	2.95558	no
Sobic.001G008800	similar to Putative uncharacterized protein OSJNBa0015N08.27	0	0	0	0	AT1G73940.1	0	0	LOC_Os03g63550.1	expressed protein	895		7	0	1	0.551232	0	0.176463	0.850005	NA	NA	NA	F	F	6.24755	down		0	0	0	0	0	0	NA	NA	NA	NA	F	F	NA	NA
Sobic.001G008900	Predicted protein	0	0	0	0	AT2G28440.1	0	proline-rich family protein	0	0	1624		0	0	0	0	0	0	1	NA	NA	NA	F	F	NA	NA		1	2	0	0.9108	0.5976	0	NA	NA	NA	NA	F	F	3.04819	down
Sobic.001G009000	NA	0	0	0	0	0	0	0	LOC_Os01g46050.1	expressed protein	1263		12	1	3	0.669633	0.116527	0.375142	0.811936	-1.68677	1	0.886903	F	F	2.72392	no		0	0	0	0	0	0	NA	NA	NA	NA	F	F	NA	NA
Sobic.001G009100	NA	0	0	0	0	0	0	0	LOC_Os01g46690.1	expressed protein	1880		0	0	0	0	0	0	1	NA	NA	NA	F	F	NA	NA		0	0	0	0	0	0	NA	NA	NA	NA	F	F	NA	NA
Sobic.001G009200	NA	PF00808	PTHR10252,PTHR10252:SF23	0	GO:0005622,GO:0043565,GO:0046982	AT1G07980.1	NF-YC10	nuclear factor Y, subunit C10	LOC_Os03g63530.2	histone-like transcription factor and archaeal histone, putative, expressed	1906		8	0	8	0.295819	0	0.662895	0.601361	NA	NA	NA	F	F	0.892507	no		2	0	16	1.8216	0	6.6141	0.0755961	-3.72554	1	0.0285307	F	F	0.550823	no
Sobic.001G009300	similar to Derlin-2.1	PF04511	PTHR11009	KOG0858	0	AT4G04860.1	DER2.2	DERLIN-2.2	LOC_Os03g63520.1	Der1-like family domain containing protein, expressed	1392		2653	122	844	134.325	12.8989	95.7592	0.143644	-2.89216	3.37498e-12	1.77327e-15	T	T	2.47244	no		15	11	66	13.662	3.2869	27.2832	0.120473	-3.05321	0.103328	1.23125e-05	F	T	0.893815	no
Sobic.001G009400	similar to Pentatricopeptide, putative, expressed	PF01535	PTHR24015	0	GO:0005515	AT1G03510.1	0	Tetratricopeptide repeat (TPR)-like superfamily protein	LOC_Os03g63510.1	pentatricopeptide, putative, expressed	2276		0	0	0	0	0	0	1	NA	NA	NA	F	F	NA	NA		0	0	0	0	0	0	NA	NA	NA	NA	F	F	NA	NA
Sobic.001G009500	similar to Putative uncharacterized protein	0	0	0	0	AT5G65660.1	0	hydroxyproline-rich glycoprotein family protein	0	0	1976		74	0	29	2.63939	0	2.31787	0.301398	NA	NA	NA	F	F	2.27743	no		3	0	7	2.7324	0	2.8937	NA	NA	NA	NA	F	F	1.88852	no
Sobic.001G009600	similar to AFG1-like ATPase family protein, putative, expressed	PF03969	PTHR12169	KOG2383	GO:0005524	AT2G25530.1	0	AFG1-like ATPase family protein	LOC_Os03g63500.1	ATPase, AFG1 family domain containing protein, expressed	2872		785	103	1487	19.2639	5.27818	81.7719	0.0758492	-3.95349	6.83721e-14	3.86939e-17	T	T	0.442594	no		15	14	43	13.662	4.1833	17.7754	0.235342	-2.08717	1	0.00579592	F	T	1.24434	no
Sobic.001G009700	similar to Histone H2A	PF00125	PTHR23430	KOG1756	GO:0003677,GO:0005634,GO:0000786,GO:0006334,GO:0046982	AT5G02560.1	HTA12	histone H2A 12	LOC_Os05g02300.1	Core histone H2A/H2B/H3/H4 domain containing protein, putative, expressed	7022		0	6	0	0	0.125754	0	1.12575	NA	NA	NA	F	F	0	up		0	205	0	0	61.2553	0	122.511	6.93676	6.39323e-11	1.54311e-14	T	T	0	up
Sobic.001G009800	similar to Putative uncharacterized protein	PF10539	0	0	0	AT3G27090.1	0	DCD (Development and Cell Death) domain protein	LOC_Os05g41930.2	N-rich protein, putative, expressed	1662		1812	111	452	76.8398	9.82933	42.9521	0.246389	-2.12757	0.112292	2.65848e-05	F	T	2.91162	no		22	12	94	20.0375	3.5857	38.8578	0.0922775	-3.43788	0.000157377	2.48233e-08	T	T	0.944196	no
Sobic.001G009900	NA	PF02569	PTHR21299,PTHR21299:SF1	KOG3042	GO:0004592,GO:0015940	AT5G48840.1	ATPTS,PANC,PTS	homolog of bacterial PANC	LOC_Os03g63490.1	pantoate--beta-alanine ligase, putative, expressed	1008		3	52	0	0.209759	7.59232	0	8.59232	3.92454	1	0.0269851	F	F	0.0552555	up		0	143	17	0	42.7293	7.0275	6.0803	2.60414	0.00589692	8.06712e-07	T	T	0	up
Sobic.001G010000	NA	PF01535	PTHR24015,PTHR24015:SF180	0	GO:0005515	AT2G35030.1	0	Pentatricopeptide repeat (PPR) superfamily protein	LOC_Os05g02210.1	pentatricopeptide, putative, expressed	2106		1	5	2	0.0334658	0.349416	0.149985	1.17342	1.22013	1	0.918207	F	F	0.134023	up		0	0	0	0	0	0	NA	NA	NA	NA	F	F	NA	NA
Sobic.001G010100	similar to Ankyrin repeat domain protein 2, putative, expressed	PF00023	PTHR24188	KOG4214	GO:0005515	AT4G35450.3	AFT,AKR2,AKR2A	ankyrin repeat-containing protein 2	LOC_Os03g63480.1	ankyrin repeat domain containing protein, expressed	1448		57	21	27	2.77438	2.13443	2.94491	0.79455	-0.464373	1	0.901791	F	F	1.09241	no		0	1	1	0	0.2988	0.4134	0.722787	-0.468358	1	0.925163	F	F	0	up
Sobic.001G010200	similar to Putative uncharacterized protein	0	0	0	0	AT2G47010.2	0	0	LOC_Os05g19030.2	expressed protein	1949		1	0	0	0.0361616	0	0	1	NA	NA	NA	F	F	NA	NA		2	0	4	1.8216	0	1.6535	NA	NA	NA	NA	F	F	2.20333	no
Sobic.001G010300	NA	PF00400	PTHR22850,PTHR22850:SF45	KOG0265	GO:0005515	AT5G50970.1	0	transducin family protein / WD-40 repeat family protein	0	0	2316		206	76	78	6.26885	4.82955	5.31904	0.922537	-0.139277	1	0.972642	F	F	1.23541	no		1	8	11	0.9108	2.3904	4.5472	0.525686	-0.927726	1	0.520526	F	F	0.262569	up
Sobic.001G010400	similar to SnRK1-interacting protein 1, putative, expressed	0	0	0	0	AT5G47870.1	0	0	LOC_Os03g63450.2	snRK1-interacting protein 1, putative, expressed	944		14	23	5	1.04524	3.58581	0.836518	2.49701	2.09983	1	0.355687	F	F	0.472709	no		12	367	44	10.9296	109.662	18.1888	6.02909	2.59194	2.30628e-12	6.11658e-16	T	T	0.170974	up
Sobic.001G010500	Predicted protein	PF07899	0	0	0	AT4G00650.1	FLA,FRI	FRIGIDA-like protein	LOC_Os03g63440.1	frigida, putative, expressed	2555		0	7	0	0	0.403217	0	1.40322	NA	NA	NA	F	F	0	up		0	0	0	0	0	0	NA	NA	NA	NA	F	F	NA	NA
Sobic.001G010600	similar to Putative U2 snRNP protein A'	0	PTHR10552	KOG1644	GO:0005515	AT1G09760.1	U2A\'	U2 small nuclear ribonucleoprotein A	LOC_Os02g13990.1	U2 small nuclear ribonucleoprotein A, putative, expressed	1404		3078	401	596	154.511	42.0348	67.0435	0.63246	-0.673513	1	0.0735099	F	F	2.83304	no		13	58	72	11.8404	17.3308	29.7634	0.582286	-0.780201	1	0.101698	F	F	0.502839	no
Sobic.001G010700	similar to Putative uncharacterized protein	PF01399	PTHR10855,PTHR10855:SF1	KOG1498	GO:0005515	AT5G09900.1	EMB2107,MSA,RPN5A	26S proteasome regulatory subunit, putative (RPN5)	LOC_Os03g63430.1	proteasome subunit, putative, expressed	1825		4605	787	925	177.839	63.4664	80.0491	0.795399	-0.334892	1	0.418404	F	F	2.47832	no		25	135	86	22.7699	40.3389	35.5508	1.13468	0.18229	1	0.782177	F	F	0.600079	no
Sobic.001G010800	similar to OSIGBa0157N01.7 protein	PF01588	PTHR11586,PTHR11586:SF4	KOG2241	GO:0000049	AT3G59980.1	0	Nucleic acid-binding, OB-fold-like protein	LOC_Os04g23820.1	methionyl-tRNA synthetase, putative, expressed	1090		83	13	9	5.36674	1.75529	1.30405	1.19585	0.428712	1	0.924155	F	F	3.50843	down		25	24	33	22.7699	7.1714	13.6416	0.525701	-0.927686	1	0.221444	F	F	2.18805	no
Sobic.001G010900	similar to Monothiol glutaredoxin-S7, chloroplast precursor	PF00462	PTHR10293	KOG1752	GO:0009055,GO:0045454,GO:0015035	AT3G54900.1	ATGRXCP,CXIP1	CAX interacting protein 1	LOC_Os03g63420.1	OsGrx_S14 - glutaredoxin subgroup II, expressed	2970		145	36	43	3.44089	1.78393	2.2866	0.847056	-0.358142	1	0.941808	F	F	1.69064	no		214	311	535	194.911	92.9287	221.159	0.42019	-1.25089	1.084e-09	2.44755e-13	T	T	1.24112	no
Sobic.001G011000	similar to Translational elongation factor Tu	PF03144,PF03143,PF00009	PTHR23115,PTHR23115:SF31	KOG0460	GO:0005525,GO:0003924,GO:0005622,GO:0006414,GO:0003746	AT4G02930.1	0	GTP binding Elongation factor Tu family protein	LOC_Os03g63410.1	elongation factor Tu, putative, expressed	1827		314	18	36	12.113	1.44999	3.11201	0.595813	-1.1018	1	0.687259	F	F	5.31037	down		4	7	14	3.6432	2.0916	5.7873	0.361412	-1.46828	1	0.264609	F	F	0.924799	no
Sobic.001G011100	NA	0	0	0	0	0	0	0	0	0	447		0	0	0	0	0	0	1	NA	NA	NA	F	F	NA	NA		0	0	0	0	0	0	NA	NA	NA	NA	F	F	NA	NA
Sobic.001G011200	similar to NAC domain containing protein, expressed	PF01849	PTHR10351,PTHR10351:SF23	KOG2240	0	AT1G17880.1	ATBTF3,BTF3	basic transcription factor 3	LOC_Os03g63400.1	transcription factor BTF3, putative, expressed	1041		1541	32	94	104.33	4.52409	14.2611	0.361971	-1.65639	1	0.078528	F	F	11.1077	down		39	32	122	35.5211	9.5618	50.4324	0.189596	-2.399	0.00070041	1.04395e-07	T	T	1.18415	no
Sobic.001G011300	similar to Putative uncharacterized protein	0	0	0	0	AT4G14100.1	0	transferases, transferring glycosyl groups	LOC_Os03g63380.1	expressed protein	962		36	1	6	2.63746	0.152988	0.985039	0.580839	-2.68677	1	0.660889	F	F	4.63515	down		15	7	72	13.6619	2.0916	29.7634	0.0702742	-3.83086	0.00330715	4.64676e-07	T	T	0.857755	no
Sobic.001G011400	similar to Putative phosphatidylinositol/phosphatidylcholine transfer protein	PF03765,PF00650	PTHR10174:SF78,PTHR10174	KOG1471	0	AT1G01630.1	0	Sec14p-like phosphatidylinositol transfer family protein	LOC_Os03g63370.1	CRAL/TRIO domain containing protein, expressed	1379		75	3	26	3.83315	0.320176	2.97774	0.331891	-3.21728	1	0.283534	F	F	2.32459	no		135	20	78	122.957	5.9761	32.2437	0.185342	-2.43174	0.213097	2.45016e-05	F	T	6.43423	down
Sobic.001G011600	similar to Putative uncharacterized protein	PF10063	0	0	0	AT1G28140.1	0	0	LOC_Os03g63360.1	glutathione S-transferase, putative, expressed	1976		1069	212	340	38.1285	15.7899	27.175	0.595917	-0.783273	1	0.232178	F	F	1.77487	no		0	0	0	0	0	0	NA	NA	NA	NA	F	F	NA	NA
Sobic.001G011700	similar to Aspartokinase	PF01842,PF00696	PTHR21499:SF11,PTHR21499	KOG0456	GO:0016597,GO:0008152,GO:0008652,GO:0004072	AT5G13280.1	AK,AK-LYS1,AK1	aspartate kinase 1	LOC_Os03g63330.1	aspartokinase, chloroplast precursor, putative, expressed	2170		2838	696	894	92.1747	47.2043	65.0662	0.729636	-0.46299	1	0.273858	F	F	1.64201	no		125	138	117	113.85	41.2352	48.3656	0.852573	-0.230105	1	0.504943	F	F	2.54126	no
Sobic.001G011800	similar to Os03g0850300 protein	PF00536	PTHR10627	KOG4374	GO:0005515	AT3G48800.1	0	Sterile alpha motif (SAM) domain-containing protein	LOC_Os03g63320.1	SAM domain containing protein, putative, expressed	762		0	0	0	0	0	0	1	NA	NA	NA	F	F	NA	NA		2	7	5	1.8216	2.0916	2.0669	1.01195	0.0171384	1	0.989337	F	F	0.876085	no
Sobic.001G012000	similar to Cytochrome P450 71E1	PF00067	PTHR24298:SF44,PTHR24298	KOG0156	GO:0055114,GO:0005506,GO:0020037,GO:0016705	AT3G26300.1	CYP71B34	cytochrome P450, family 71, subfamily B, polypeptide 34	LOC_Os03g63310.1	cytochrome P450 71E1, putative, expressed	2442		15	5	26	0.432917	0.30134	1.68153	0.485297	-2.48031	1	0.545361	F	F	0.436657	no		2	71	17	1.8216	21.2152	7.0275	3.01888	1.59401	1	0.0184571	F	F	0.128996	up
Sobic.001G012100	similar to Putative uncharacterized protein	PF00106	PTHR24322:SF58,PTHR24322	KOG0725	GO:0008152,GO:0016491	AT3G01980.4	0	NAD(P)-binding Rossmann-fold superfamily protein	LOC_Os03g63290.1	oxidoreductase, short chain dehydrogenase/reductase family protein, putative, expressed	1168		81	69	34	4.88766	8.69437	4.59741	1.73194	0.919259	1	0.455576	F	F	0.735441	no		7	90	28	6.3756	26.8925	11.5747	2.32339	1.21623	1	0.0342036	F	F	0.331482	no
Sobic.001G012200	similar to Cytochrome P450 71E1	PF00067	PTHR24298:SF44,PTHR24298	KOG0156	GO:0055114,GO:0005506,GO:0020037,GO:0016705	AT1G13110.1	CYP71B7	cytochrome P450, family 71 subfamily B, polypeptide 7	LOC_Os12g32850.1	cytochrome P450, putative, expressed	1864		6	0	0	0.226863	0	0	1	NA	NA	NA	F	F	NA	NA		68	1	6	61.9342	0.2988	2.4803	0.120469	-3.05326	1	0.254241	F	F	44.5714	down
Sobic.001G012300	similar to Cytochrome P450 79A1	PF00067	PTHR24298:SF35,PTHR24298	KOG0156	GO:0055114,GO:0005506,GO:0020037,GO:0016705	AT4G39950.1	CYP79B2	cytochrome P450, family 79, subfamily B, polypeptide 2	LOC_Os03g37290.1	cytochrome P450, putative, expressed	2260		80	0	0	2.49483	0	0	1	NA	NA	NA	F	F	NA	NA		4	1	0	3.6432	0.2988	0	NA	NA	NA	NA	F	F	24.3855	down
Sobic.001G012400	similar to UDP-glucose glucosyltransferase	PF00201	PTHR11926,PTHR11926:SF15	KOG1192	GO:0008152,GO:0016758	AT1G22380.1	AtUGT85A3,UGT85A3	UDP-glucosyl transferase 85A3	LOC_Os02g51910.1	cytokinin-O-glucosyltransferase 2, putative, expressed	1479		18	0	0	0.857755	0	0	1	NA	NA	NA	F	F	NA	NA		198	110	371	180.338	32.8687	153.364	0.214318	-2.22218	2.89479e-16	9.09513e-20	T	T	1.93669	no
Sobic.001G012500	similar to Glutathione S-transferase 1	PF02798,PF00043	PTHR11260,PTHR11260:SF55	KOG0867	GO:0005515	AT3G62760.1	ATGSTF13	Glutathione S-transferase family protein	LOC_Os01g55830.1	glutathione S-transferase, putative, expressed	1102		7517	199	47	480.753	26.5768	6.73587	3.5648	1.98023	1	0.00174321	F	T	28.863	down		811	173	73	738.656	51.6934	30.1769	1.71301	0.776535	1	0.0491418	F	F	18.0445	down
Sobic.001G012600	similar to Os03g0571900 protein	PF01554	PTHR11206:SF48,PTHR11206	KOG1347	GO:0055085,GO:0016020,GO:0006855,GO:0015297,GO:0015238	AT3G21690.1	0	MATE efflux family protein	LOC_Os03g37490.1	MATE efflux family protein, putative, expressed	2369		23	0	0	0.684261	0	0	1	NA	NA	NA	F	F	NA	NA		18	11	0	16.3943	3.2869	0	NA	NA	NA	NA	F	F	9.97554	down
Sobic.001G012700	similar to Putative regulatory protein	PF03407	PTHR24015,PTHR24015:SF6	0	0	AT4G19970.1	0	0	LOC_Os03g63280.1	regulatory protein, putative, expressed	2363		11	5	9	0.328086	0.311414	0.601528	0.818851	-0.9498	1	0.917359	F	F	0.718745	no		0	2	0	0	0.5976	0	NA	NA	NA	NA	F	F	0	up
Sobic.001G012800	similar to Regulatory protein, putative, expressed	PF03407	PTHR24015,PTHR24015:SF6	0	0	AT1G14590.1	0	Nucleotide-diphospho-sugar transferase family protein	LOC_Os03g63270.1	regulatory protein, putative, expressed	1917		19	45	0	0.698539	3.45479	0	4.45479	NA	NA	NA	F	F	0.404388	no		0	2	0	0	0.5976	0	NA	NA	NA	NA	F	F	0	up
Sobic.001G012900	similar to Putative uncharacterized protein	PF12022,PF06148	PTHR12961	KOG2307	GO:0016020,GO:0007030,GO:0015031	AT4G24840.1	0	0	LOC_Os03g63250.1	brefeldin A-sensitive Golgi protein-like, putative, expressed	6526		453	32	75	4.89227	0.721663	1.81506	0.61159	-1.33062	1	0.733436	F	F	3.85715	down		1	18	0	0.9108	5.3785	0	10.757	3.4272	1	0.0666603	F	F	0.338682	no
Sobic.001G013000	similar to Putative nitrate-induced protein	PF05627	0	0	0	AT3G25070.1	RIN4	RPM1 interacting protein 4	LOC_Os03g63140.1	nitrate-induced NOI protein, expressed	1210		368	444	49	21.4349	54.0044	6.3957	7.43735	3.0779	1.66533e-06	6.32695e-10	T	T	0.709764	no		0	65	3	0	19.4224	1.2401	15.662	3.96919	0.687302	7.37676e-05	F	T	0	up
Sobic.001G013100	similar to Putative uncharacterized protein	PF05529	PTHR12701:SF1,PTHR12701	KOG1962	GO:0005783,GO:0016021,GO:0006886	AT5G48660.1	0	B-cell receptor-associated protein 31-like	LOC_Os03g63110.1	prefoldin, putative, expressed	1514		26	5	12	1.21034	0.486044	1.25179	0.659938	-1.36484	1	0.788167	F	F	1.39292	no		0	1	2	0	0.2988	0.8268	0.361393	-1.46836	1	0.724637	F	F	0	up
Sobic.001G013200	similar to Uncharacterized protein At4g14147.1	PF05856	PTHR22629	KOG1876	GO:0030041,GO:0005856,GO:0034314,GO:0005885	AT4G14147.1	ARPC4	protein binding	LOC_Os03g63090.1	actin-related protein 2/3 complex subunit 4, putative, expressed	1002		156	15	23	10.9728	2.20321	3.62525	0.692548	-0.718474	1	0.793964	F	F	3.76524	down		0	3	0	0	0.8964	0	NA	NA	NA	NA	F	F	0	up
Sobic.001G013300	similar to SWIM zinc finger family protein-like	0	0	0	GO:0008270	AT1G60560.1	0	SWIM zinc finger family protein	LOC_Os09g13880.1	SWIM zinc finger family protein, putative, expressed	3009		202	0	68	4.73138	0	3.56914	0.218859	NA	NA	NA	F	F	2.65127	no		1	2	4	0.9108	0.5976	1.6536	0.361393	-1.46836	1	0.594503	F	F	0.809168	no
Sobic.001G013400	NA	PF03800	PTHR21650:SF2,PTHR21650	KOG4438	GO:0000775,GO:0007067	AT1G61000.1	0	0	LOC_Os03g38010.1	nuf2 family protein, expressed	1976		217	57	75	7.73984	4.24541	5.99448	0.749935	-0.497731	1	0.821043	F	F	1.5117	no		30	151	200	27.3239	45.1197	82.6762	0.54574	-0.873715	1	0.00135279	F	T	0.427618	no
Sobic.001G013500	similar to Putative RNA polymerase I, II and III 16.5 kDa subunit	PF03870	PTHR10917	KOG3400	GO:0006351	AT3G59600.1	NRPB8B,NRPD8B,NRPE8B	RNA polymerase Rpb8	LOC_Os06g48230.1	DNA-directed RNA polymerases I, II, and III subunit RPABC3, putative, expressed	832		866	287	194	73.359	50.768	36.8261	1.36858	0.463191	1	0.260302	F	F	1.67498	no		5	12	30	4.554	3.5857	12.4014	0.289137	-1.79018	1	0.0429386	F	F	0.569709	no
Sobic.001G013600	Predicted protein	0	0	0	0	0	0	0	LOC_Os03g11480.1	expressed protein	1416		13	3	2	0.647052	0.31181	0.223072	1.07255	0.48316	1	0.969094	F	F	2.41942	no		0	2	6	0	0.5976	2.4803	0.240939	-2.05326	1	0.376573	F	F	0	up
Sobic.001G013701	NA	0	0	0	0	0	0	0	0	0	348		0	0	0	0	0	0	1	NA	NA	NA	F	F	NA	NA		0	0	0	0	0	0	NA	NA	NA	NA	F	F	NA	NA
Sobic.001G013800	similar to Ser/Thr protein phosphatase family protein, expressed	PF00149	PTHR22953	KOG1378	GO:0016787,GO:0046872,GO:0003993	AT3G07130.1	ATPAP15,PAP15	purple acid phosphatase 15	LOC_Os03g63074.1	Ser/Thr protein phosphatase family protein, expressed	2085		0	1	1	0	0.0705872	0.075748	0.995203	-0.101803	1	0.997713	F	F	0	up		0	6	3	0	1.7928	1.2401	1.44569	0.531758	1	0.860339	F	F	0	up
Sobic.001G013900	similar to Ser/Thr protein phosphatase family protein, expressed	PF01276,PF03711	PTHR11751,PTHR11751:SF131	0	GO:0003824,GO:0030170	0	0	0	LOC_Os03g63074.2	Ser/Thr protein phosphatase family protein, expressed	2738		106	5	38	2.72855	0.268762	2.19193	0.39749	-3.0278	1	0.399555	F	F	2.2177	no		0	0	0	0	0	0	NA	NA	NA	NA	F	F	NA	NA
Sobic.001G014000	similar to Putative uncharacterized protein OSJNBb0096M04.140	PF00786	0	0	0	AT5G16490.1	RIC4	ROP-interactive CRIB motif-containing protein 4	LOC_Os03g63060.1	P21-Rho-binding domain containing protein, putative, expressed	1260		3	0	0	0.167807	0	0	1	NA	NA	NA	F	F	NA	NA		0	0	0	0	0	0	NA	NA	NA	NA	F	F	NA	NA
Sobic.001G014100	similar to Putative uncharacterized protein OSJNBb0043P23.6	0	0	0	0	AT5G43490.1	0	0	LOC_Os03g63040.1	expressed protein	3363		358	89	242	7.50266	3.89489	11.3649	0.395869	-1.54493	1	0.154719	F	F	0.983324	no		5	6	12	4.554	1.7928	4.9606	0.361408	-1.4683	1	0.30782	F	F	1.34865	no
Sobic.001G014200	similar to Cyclin-dependent kinase F-3	PF00069	PTHR24055:SF115,PTHR24055	KOG0661	GO:0004672,GO:0006468,GO:0005524,GO:0004674,GO:0004713	AT4G13020.1	MHK	Protein kinase superfamily protein	LOC_Os03g63020.5	protein kinase domain containing protein, expressed	2176		1876	1766	1323	60.7621	119.444	96.0237	1.24139	0.31487	1	0.198509	F	F	0.564003	no		113	625	235	102.92	186.754	97.1445	1.92243	0.942934	0.0102929	1.37723e-06	F	T	0.725049	no
Sobic.001G014300	NA	PF03478,PF00646	0	0	GO:0005515	AT4G22660.1	0	F-box family protein with a domain of unknown function (DUF295)	LOC_Os03g40370.1	OsFBDUF15 - F-box and DUF domain containing protein, expressed	3297		370	26	115	7.90937	1.16061	5.50879	0.331953	-2.24685	1	0.213124	F	F	2.37184	no		7	21	18	6.3756	6.2749	7.4409	0.843299	-0.245885	1	0.810725	F	F	0.929672	no
Sobic.001G014400	NA	0	0	0	0	AT5G65005.1	0	Polynucleotidyl transferase, ribonuclease H-like superfamily protein	LOC_Os05g35850.1	expressed protein	477		0	0	0	0	0	0	1	NA	NA	NA	F	F	NA	NA		0	0	0	0	0	0	NA	NA	NA	NA	F	F	NA	NA
Sobic.001G014500	similar to Putative RNA polymerase I, II and III 16.5 kDa subunit	PF03870	PTHR10917	KOG3400	GO:0006351	AT3G59600.1	NRPB8B,NRPD8B,NRPE8B	RNA polymerase Rpb8	LOC_Os06g48230.1	DNA-directed RNA polymerases I, II, and III subunit RPABC3, putative, expressed	1228		51	1	29	2.92706	0.119849	3.72973	0.236768	-4.95978	1	0.137504	F	F	1.52072	no		9	8	49	8.1972	2.3904	20.2556	0.118012	-3.083	1	0.000184792	F	T	0.723942	no
Sobic.001G014600	NA	0	0	0	0	0	0	0	0	0	117		0	0	0	0	0	0	1	NA	NA	NA	F	F	NA	NA		0	0	0	0	0	0	NA	NA	NA	NA	F	F	NA	NA
Sobic.001G014700	similar to Putative uncharacterized protein	PF00332,PF07983	PTHR16631:SF1,PTHR16631	0	GO:0005975,GO:0004553	AT3G07320.1	0	O-Glycosyl hydrolases family 17 protein	LOC_Os03g62860.1	glucan endo-1,3-beta-glucosidase precursor, putative, expressed	3076		24	9	3	0.5499	0.430614	0.154032	1.23967	1.48316	1	0.885337	F	F	1.88114	no		0	0	0	0	0	0	NA	NA	NA	NA	F	F	NA	NA
Sobic.001G014800	similar to Putative uncharacterized protein	0	PTHR12760	KOG3060	GO:0005515	AT3G04830.1	0	Protein prenylyltransferase superfamily protein	LOC_Os02g03470.1	tetratricopeptide repeat containing protein, putative, expressed	1378		469	54	189	23.9874	5.76735	21.6616	0.298627	-1.90916	1	0.00986175	F	T	1.74906	no		41	67	153	37.3427	20.02	63.2473	0.316535	-1.65956	0.0221287	2.84829e-06	F	T	0.896936	no
Sobic.001G014900	NA	PF00501	PTHR24096,PTHR24096:SF150	KOG1256	GO:0003824,GO:0008152	AT3G23790.1	AAE16	AMP-dependent synthetase and ligase family protein	LOC_Os03g62850.1	AMP-binding enzyme, putative, expressed	2828		793	198	453	19.763	10.3043	25.2986	0.429844	-1.29581	1	0.0467505	F	F	1.11019	no		0	0	0	0	0	0	NA	NA	NA	NA	F	F	NA	NA
Sobic.001G015000	Predicted protein	0	0	0	0	AT5G47210.1	0	Hyaluronan / mRNA binding family	LOC_Os03g62830.1	nuclear antigen, putative, expressed	2270		0	2	0	0	0.129669	0	1.12967	NA	NA	NA	F	F	0	up		0	5	0	0	1.494	0	NA	NA	NA	NA	F	F	0	up
Sobic.001G015100	similar to Pirin, putative, expressed	PF02678,PF05726	PTHR13903	0	0	AT2G43120.1	0	RmlC-like cupins superfamily protein	LOC_Os03g62790.1	pirin, putative, expressed	1374		15	253	6	0.76942	27.0998	0.689671	16.6303	5.29623	0.00190817	5.54889e-07	T	T	0.055375	up		131	8774	107	119.314	2621.73	44.2318	59.2724	5.88929	0	0	T	T	0.0895096	up
Sobic.001G015200	similar to Putative ribosomal S1 protein	PF00575	PTHR10287	0	GO:0003723	AT3G23700.1	0	Nucleic acid-binding proteins superfamily	LOC_Os03g62780.1	S1 RNA binding domain containing protein, expressed	2464		1010	491	1122	28.8895	29.3273	71.9167	0.415918	-1.29408	0.967699	0.000198505	F	T	0.57069	no		125	252	150	113.85	75.2992	62.0071	1.21436	0.280201	1	0.464724	F	F	1.65833	no
Sobic.001G015300	weakly similar to Putative uncharacterized protein	0	0	0	0	0	0	0	LOC_Os03g62770.1	expressed protein	2403		0	0	0	0	0	0	1	NA	NA	NA	F	F	NA	NA		0	0	0	0	0	0	NA	NA	NA	NA	F	F	NA	NA
Sobic.001G015400	similar to Elongation factor G, mitochondrial precursor	PF03144,PF00679,PF03764,PF00009	PTHR23115,PTHR23115:SF13	KOG0465	GO:0005525,GO:0003924,GO:0005622,GO:0006414,GO:0003746	AT1G45332.1	0	Translation elongation factor EFG/EF2 protein	LOC_Os03g36780.1	elongation factor, putative, expressed	4868		754	22	144	10.9164	0.665126	4.67185	0.293577	-2.8123	1	0.185118	F	F	4.09086	down		9	8	24	8.1972	2.3905	9.9211	0.240951	-2.05319	1	0.0485142	F	F	1.33162	no
Sobic.001G015500	similar to ARTEMIS protein, chloroplast, putative, expressed	PF02096	PTHR12428,PTHR12428:SF12	0	GO:0051205,GO:0016021	AT1G24490.1	ALB4,ARTEMIS	OxaA/YidC-like membrane insertion protein	LOC_Os03g62750.1	inner membrane protein, putative, expressed	2156		100	46	27	3.26897	3.14008	1.97785	1.39029	0.666872	1	0.805686	F	F	1.27746	no		0	2	5	0	0.5976	2.0669	0.289129	-1.79022	1	0.47405	F	F	0	up
Sobic.001G015600	weakly similar to Expressed protein	0	0	0	0	0	0	0	LOC_Os07g18070.1	expressed protein	738		0	4	0	0	0.797692	0	1.79769	NA	NA	NA	F	F	0	up		0	15	0	0	4.4821	0	NA	NA	NA	NA	F	F	0	up
Sobic.001G015700	similar to Putative uncharacterized protein	PF00657	PTHR22835,PTHR22835:SF39	0	GO:0006629,GO:0016788	AT3G48460.1	0	GDSL-like Lipase/Acylhydrolase superfamily protein	LOC_Os03g62740.1	GDSL-like lipase/acylhydrolase, putative, expressed	1456		0	0	0	0	0	0	1	NA	NA	NA	F	F	NA	NA		0	0	0	0	0	0	NA	NA	NA	NA	F	F	NA	NA
Sobic.001G015800	similar to Protein phosphatase 2A regulatory subunit B'	PF01603	PTHR10257	KOG2085	GO:0000159,GO:0007165,GO:0008601	AT4G15415.2	ATB\' GAMMA	Protein phosphatase 2A regulatory B subunit family protein	LOC_Os01g08310.1	serine/threonine protein phosphatase 2A 59 kDa regulatory subunit Bgamma isoform, putative, expressed	2460		759	359	333	21.7453	21.4779	21.379	1.00442	0.00665903	1	0.979044	F	F	1.01479	no		1	25	8	0.9108	7.4702	3.307	2.25891	1.17562	1	0.326589	F	F	0.169023	up
Sobic.001G016000	similar to Glycohydrolase family protein, expressed	PF05028	PTHR12837	KOG2064	GO:0005975,GO:0004649	AT2G31870.1	TEJ	Poly (ADP-ribose) glycohydrolase (PARG)	LOC_Os03g62680.1	expressed protein	1997		164	160	41	5.78795	11.7916	3.24252	3.0151	1.86257	1	0.0694307	F	F	0.769974	no		0	0	0	0	0	0	NA	NA	NA	NA	F	F	NA	NA
Sobic.001G016050	NA	0	0	0	0	0	0	0	0	0	980		11	9	13	0.79109	1.3516	2.09505	0.759794	-0.632317	1	0.883343	F	F	0.459048	no		0	0	0	0	0	0	NA	NA	NA	NA	F	F	NA	NA
Sobic.001G016100	similar to Putative uncharacterized protein	PF01535	PTHR24015,PTHR24015:SF65	0	GO:0005515	AT2G27610.1	0	Tetratricopeptide repeat (TPR)-like superfamily protein	LOC_Os03g62690.2	pentatricopeptide, putative, expressed	2052		26	0	15	0.893007	0	1.15449	0.464146	NA	NA	NA	F	F	1.54701	no		0	0	0	0	0	0	NA	NA	NA	NA	F	F	NA	NA
Sobic.001G016200	similar to Nuf2 family protein, expressed	PF03800	PTHR21650:SF2,PTHR21650	KOG4438	GO:0000775,GO:0007067	AT1G61000.1	0	0	LOC_Os03g38010.1	nuf2 family protein, expressed	1694		1162	427	501	48.345	37.0976	46.7091	0.79854	-0.332377	1	0.582219	F	F	1.15373	no		0	0	0	0	0	0	NA	NA	NA	NA	F	F	NA	NA
Sobic.001G016201	NA	0	0	0	0	AT1G61000.1	0	0	LOC_Os03g38010.1	nuf2 family protein, expressed	1408		1060	454	559	53.0594	47.4553	62.7027	0.760647	-0.401959	1	0.376054	F	F	0.963332	no		9	25	16	8.1972	7.4701	6.6141	1.12942	0.175583	1	0.927069	F	F	1.16403	no
Sobic.001G016300	NA	PF01535	PTHR24015,PTHR24015:SF65	0	GO:0005515	AT4G13650.1	0	Pentatricopeptide repeat (PPR) superfamily protein	LOC_Os03g62690.2	pentatricopeptide, putative, expressed	2637		37	23	39	0.988896	1.28366	2.33578	0.684595	-0.863643	1	0.808262	F	F	0.546436	no		0	0	0	0	0	0	NA	NA	NA	NA	F	F	NA	NA
Sobic.001G016350	NA	0	0	0	0	0	0	0	0	0	539		0	0	0	0	0	0	1	NA	NA	NA	F	F	NA	NA		0	0	0	0	0	0	NA	NA	NA	NA	F	F	NA	NA
Sobic.001G016400	similar to Putative uncharacterized protein	PF00237	PTHR11593	KOG3353	GO:0015934,GO:0003735,GO:0005840,GO:0006412,GO:0005622	AT1G27400.1	0	Ribosomal protein L22p/L17e family protein	LOC_Os09g08430.1	ribosomal protein L22, putative, expressed	1162		1262	59	123	76.5442	7.4727	16.7177	0.478206	-1.16167	1	0.172497	F	F	6.32848	down		0	0	0	0	0	0	NA	NA	NA	NA	F	F	NA	NA
Sobic.001G016500	similar to Putative uncharacterized protein	PF00237	PTHR11593	KOG3353	GO:0015934,GO:0003735,GO:0005840,GO:0006412,GO:0005622	AT1G27400.1	0	Ribosomal protein L22p/L17e family protein	LOC_Os09g08430.1	ribosomal protein L22, putative, expressed	1063		1032	24	163	68.4235	3.32284	24.2176	0.171421	-2.86557	1	0.000223344	F	T	4.96894	down		40	16	152	36.4319	4.7809	62.8339	0.0760879	-3.71619	5.88155e-10	1.34456e-13	T	T	1.07763	no
Sobic.001G016600	similar to Putative far-red impaired response protein	PF03101,PF10551	0	0	GO:0008270	AT1G52520.1	FRS6	FAR1-related sequence 6	LOC_Os11g19030.1	FAR1 family protein, expressed	3924		88	7	46	1.58057	0.262543	1.85143	0.442776	-2.81801	1	0.473575	F	F	1.49535	no		1	1	1	0.9108	0.2988	0.4134	0.722787	-0.468358	1	0.925163	F	F	2.55771	no
Sobic.001G016700	similar to Probable ion channel DMI1-like, chloroplast precursor	PF06241	0	0	0	AT5G49960.1	0	0	LOC_Os03g62650.1	ion channel DMI1-like, chloroplast precursor, putative, expressed	3376		615	192	272	12.839	8.3701	12.7246	0.682723	-0.604303	1	0.608085	F	F	1.21727	no		13	36	26	11.8404	10.757	10.7479	1.00085	0.00122098	1	0.964478	F	F	1.10118	no
Sobic.001G016800	NA	PF09724	PTHR13395	KOG0798	0	AT2G44580.1	0	zinc ion binding	LOC_Os05g02810.1	protein binding protein, putative, expressed	1620		6	0	1	0.261033	0	0.0974905	0.91117	NA	NA	NA	F	F	5.35504	down		0	0	0	0	0	0	NA	NA	NA	NA	F	F	NA	NA
Sobic.001G016900	similar to RNA-binding protein Luc7-like 2, putative, expressed	PF03194	PTHR12375,PTHR12375:SF2	0	GO:0006376,GO:0005685,GO:0003729	AT3G03340.1	UNE6	LUC7 related protein	LOC_Os03g62640.2	RNA-binding protein Luc7-like, putative, expressed	2428		888	324	284	25.7765	19.6394	18.4734	1.05988	0.0883002	1	0.930401	F	F	1.35264	no		36	193	89	32.7886	57.6695	36.7909	1.56749	0.64846	1	0.0837823	F	F	0.69423	no
Sobic.001G017000	similar to Putative plastid ribosomal protein S6	PF01250	0	0	GO:0003735,GO:0019843,GO:0005840,GO:0006412	AT1G64510.1	0	Translation elongation factor EF1B/ribosomal protein S6 family protein	LOC_Os03g62630.1	ribosomal protein S6, putative, expressed	983		8	6	7	0.573582	0.898317	1.12466	0.893468	-0.324195	1	0.965516	F	F	0.567067	no		369	265	254	336.084	79.1837	104.999	0.75414	-0.407096	1	0.0693587	F	F	3.64947	down
Sobic.001G017100	similar to Salt tolerance protein	PF03168	0	0	GO:0009269	AT2G44060.2	0	Late embryogenesis abundant protein, group 2	LOC_Os03g62620.3	late embryogenesis abundant protein, putative, expressed	1656		195	103	15	8.29915	9.15395	1.43057	4.17761	2.67781	1	0.0422152	F	F	1.56817	no		34	200	86	30.9671	59.7613	35.5507	1.68102	0.749334	1	0.039911	F	F	0.649805	no
Sobic.001G017200	similar to Translocation protein-related-like	PF03839	PTHR12443:SF1,PTHR12443	KOG2927	GO:0015031,GO:0008565,GO:0016021	AT3G20920.1	0	translocation protein-related	LOC_Os02g23890.1	protein transporter, putative, expressed	1620		1091	95	171	47.4645	8.63059	16.6709	0.544998	-0.9498	1	0.278318	F	F	3.75192	down		30	45	69	27.3239	13.4463	28.5233	0.471415	-1.08493	1	0.0320127	F	F	1.30208	no
Sobic.001G017300	similar to Expressed protein	PF05991	0	0	0	AT2G02410.1	0	0	LOC_Os03g62610.1	RNA-binding protein containing a PIN domain, putative, expressed	2070		381	145	303	12.9722	10.3093	23.118	0.468916	-1.16507	1	0.0919418	F	F	0.776145	no		1	0	1	0.9108	0	0.4134	NA	NA	NA	NA	F	F	4.40639	down
Sobic.001G017400	similar to Ras-related protein Rab11C	PF00071	PTHR24073,PTHR24073:SF213	KOG0087	GO:0005525,GO:0007264,GO:0005622,GO:0006886,GO:0015031,GO:0006913,GO:0007165,GO:0006184,GO:0003924	AT1G09630.1	ATRAB-A2A,ATRAB11C,ATRABA2A,RAB-A2A,RAB11c	RAB GTPase 11C	LOC_Os03g62600.1	ras-related protein, putative, expressed	1335		4	0	1	0.211173	0	0.118303	0.894212	NA	NA	NA	F	F	3.57003	down		0	0	0	0	0	0	NA	NA	NA	NA	F	F	NA	NA
Sobic.001G017500	similar to Putative uncharacterized protein	PF00106	PTHR24322,PTHR24322:SF34	KOG1205	GO:0008152,GO:0016491	AT4G10020.1	AtHSD5,HSD5	hydroxysteroid dehydrogenase 5	LOC_Os03g62590.1	oxidoreductase, short chain dehydrogenase/reductase family domain containing protein, expressed	1733		0	0	0	0	0	0	1	NA	NA	NA	F	F	NA	NA		0	0	0	0	0	0	NA	NA	NA	NA	F	F	NA	NA
Sobic.001G017600	similar to ProFAR isomerase associated, putative	PF04266	0	0	0	AT2G43465.1	0	RNA-binding ASCH domain protein	LOC_Os11g16420.1	protein of unknown function containing protein, expressed	1801		43	8	4	1.68273	0.653744	0.350771	1.2243	0.898197	1	0.909215	F	F	3.35033	down		2	3	2	1.8216	0.8964	0.8268	1.08418	0.116604	1	0.98121	F	F	2.11421	no
Sobic.001G017700	similar to Diphthamide biosynthesis protein 2	PF01866	PTHR10762:SF2,PTHR10762	KOG2648	GO:0005737,GO:0017183	AT3G59630.1	0	diphthamide synthesis DPH2 family protein	LOC_Os11g16430.1	diphthamide biosynthesis protein, putative, expressed	2314		395	10	31	12.0308	0.636017	2.11581	0.52507	-1.73407	1	0.608727	F	F	8.74385	down		5	6	9	4.554	1.7928	3.7204	0.481884	-1.05324	1	0.520274	F	F	1.65204	no
Sobic.001G017800	NA	PF02204	PTHR23101	0	0	AT3G19770.1	ATVPS9A,VPS9,VPS9A	Vacuolar sorting protein 9 (VPS9) domain	LOC_Os03g62580.1	vacuolar sorting protein, putative, expressed	2314		198	123	50	6.03061	7.823	3.41259	1.99951	1.19686	1	0.358015	F	F	1.07348	no		0	0	0	0	0	0	NA	NA	NA	NA	F	F	NA	NA
Sobic.001G017900	similar to Os10g0360900 protein	0	0	0	0	AT3G49645.1	0	0	LOC_Os07g16140.1	FAD binding protein, putative, expressed	1622		79	15	23	3.4327	1.36104	2.23952	0.728826	-0.718474	1	0.85431	F	F	1.90676	no		0	0	0	0	0	0	NA	NA	NA	NA	F	F	NA	NA
Sobic.001G018000	similar to FAD dependent oxidoreductase family protein, expressed	PF01593	PTHR10668:SF5,PTHR10668	KOG4254	GO:0016491,GO:0055114	AT1G57770.1	0	FAD/NAD(P)-binding oxidoreductase family protein	LOC_Os03g62510.1	amine oxidase, flavin-containing, domain containing protein, expressed	2695		523	627	307	13.6774	34.2405	17.9911	1.85564	0.928424	1	0.0638918	F	F	0.523719	no		1	6	2	0.9108	1.7928	0.8268	2.16836	1.1166	1	0.690634	F	F	0.695373	no
Sobic.001G018100	similar to Putative salt-inducible protein kinase	PF00069	PTHR24057	KOG0658	GO:0004672,GO:0006468,GO:0005524,GO:0004674,GO:0004713	AT1G09840.3	ATSK41,SK41	shaggy-like protein kinase 41	LOC_Os03g62500.1	CGMC_GSK.5 - CGMC includes CDA, MAPK, GSK3, and CLKC kinases, expressed	1884		841	158	218	31.4611	12.3426	18.2748	0.692232	-0.566206	1	0.545462	F	F	2.05511	no		21	18	39	19.1267	5.3785	16.1219	0.333615	-1.58375	1	0.0330516	F	F	1.77919	no
Sobic.001G018200	similar to Prohibitin	PF01145	PTHR23222	KOG3090	GO:0016020	AT1G03860.1	ATPHB2,PHB2	prohibitin 2	LOC_Os03g62490.1	prohibitin-2, putative, expressed	2919		614	132	164	14.825	6.65536	8.87334	0.775357	-0.414961	1	0.818091	F	F	1.90936	no		4	106	115	3.6432	31.6734	47.5388	0.666264	-0.585834	1	0.102396	F	F	0.0919858	up
Sobic.001G018300	similar to Cytochrome P450 71E1	PF00067	PTHR24298:SF44,PTHR24298	KOG0156	GO:0055114,GO:0005506,GO:0020037,GO:0016705	AT3G26300.1	CYP71B34	cytochrome P450, family 71, subfamily B, polypeptide 34	LOC_Os03g63310.1	cytochrome P450 71E1, putative, expressed	2106		0	0	0	0	0	0	1	NA	NA	NA	F	F	NA	NA		0	0	0	0	0	0	NA	NA	NA	NA	F	F	NA	NA
Sobic.001G018350	Predicted protein	PF02365	0	0	GO:0006355,GO:0003677	0	0	0	LOC_Os03g61249.1	RD26, putative, expressed	1092		0	0	0	0	0	0	1	NA	NA	NA	F	F	NA	NA		0	0	0	0	0	0	NA	NA	NA	NA	F	F	NA	NA
Sobic.001G018400	weakly similar to Putative uncharacterized protein	0	0	0	0	AT3G13950.1	0	0	LOC_Os01g15060.1	expressed protein	1141		0	0	0	0	0	0	1	NA	NA	NA	F	F	NA	NA		0	0	0	0	0	0	NA	NA	NA	NA	F	F	NA	NA
Sobic.001G018500	similar to Putative uncharacterized protein OSJNBa0075M12.11	PF04418	PTHR21304	0	0	AT1G72170.1	0	Domain of unknown function (DUF543)	LOC_Os03g62420.1	expressed protein	793		56	4	21	4.97707	0.742367	4.18238	0.33621	-2.49412	1	0.260439	F	F	2.02125	no		8	24	34	7.2864	7.1713	14.0549	0.510235	-0.970767	1	0.194727	F	F	0.686548	no
Sobic.001G018550	NA	0	0	0	0	0	0	0	0	0	780		1	7	2	0.0903576	1.32079	0.404961	1.65186	1.70555	1	0.706713	F	F	0.104717	up		0	0	0	0	0	0	NA	NA	NA	NA	F	F	NA	NA
Sobic.001G018600	similar to Cytochrome P450 71E1	PF00067	PTHR24298:SF44,PTHR24298	KOG0156	GO:0055114,GO:0005506,GO:0020037,GO:0016705	AT3G26300.1	CYP71B34	cytochrome P450, family 71, subfamily B, polypeptide 34	LOC_Os12g32850.1	cytochrome P450, putative, expressed	1617		0	0	0	0	0	0	1	NA	NA	NA	F	F	NA	NA		0	0	0	0	0	0	NA	NA	NA	NA	F	F	NA	NA
Sobic.001G018700	Predicted protein	PF02365	0	0	GO:0006355,GO:0003677	0	0	0	LOC_Os03g61319.1	RD26, putative, expressed	1140		0	0	0	0	0	0	1	NA	NA	NA	F	F	NA	NA		0	0	0	0	0	0	NA	NA	NA	NA	F	F	NA	NA
Sobic.001G018800	similar to 60S ribosomal protein L144	PF00935	PTHR10369	KOG3464	GO:0005622,GO:0003735,GO:0005840,GO:0006412	AT3G23390.1	0	Zinc-binding ribosomal protein family protein	LOC_Os07g33898.1	60S ribosomal protein L44, putative, expressed	318		393	30	62	87.1013	13.8844	30.7923	0.468175	-1.14911	1	0.0467321	F	F	3.89919	down		0	0	0	0	0	0	NA	NA	NA	NA	F	F	NA	NA
Sobic.001G018900	similar to 40S ribosomal protein S4	PF08071,PF01479,PF00467,PF00900	PTHR11581	KOG0378	GO:0005622,GO:0003735,GO:0005840,GO:0006412,GO:0003723	AT5G58420.1	0	Ribosomal protein S4 (RPS4A) family protein	LOC_Os02g01560.1	40S ribosomal protein S4, putative, expressed	1160		2615	136	217	158.881	17.2549	29.5447	0.597646	-0.775891	1	0.211934	F	F	6.78986	down		99	39	431	90.1689	11.6534	178.167	0.0654071	-3.93441	5.19204e-35	2.59071e-38	T	T	0.950043	no
Sobic.001G019000	NA	PF05691	0	0	0	AT3G57520.1	AtSIP2,SIP2	seed imbibition 2	LOC_Os07g10840.1	uncharacterized glycosyltransferase, putative, expressed	216		0	0	0	0	0	0	1	NA	NA	NA	F	F	NA	NA		0	0	0	0	0	0	NA	NA	NA	NA	F	F	NA	NA
Sobic.001G019100	Predicted protein	0	0	0	0	0	0	0	LOC_Os07g14660.1	harpin-induced protein 1 domain containing protein, expressed	622		0	0	0	0	0	0	1	NA	NA	NA	F	F	NA	NA		0	0	0	0	0	0	NA	NA	NA	NA	F	F	NA	NA
Sobic.001G019200	similar to Os04g0278000 protein	0	0	0	0	AT2G13690.1	0	PRLI-interacting factor, putative	LOC_Os04g20920.1	H-BTB2 - Bric-a-Brac, Tramtrack, Broad Complex BTB domain with H family conserved sequence, expressed	1685		17	0	10	0.711063	0	0.937298	0.516183	NA	NA	NA	F	F	1.51726	no		0	0	0	0	0	0	NA	NA	NA	NA	F	F	NA	NA
Sobic.001G019300	similar to Putative uncharacterized protein	PF07676	PTHR11731:SF44,PTHR11731	0	0	AT1G21680.1	0	DPP6 N-terminal domain-like protein	LOC_Os03g62370.1	WD40-like Beta Propeller Repeat family protein, expressed	3080		38	1	26	0.869545	0.0477838	1.33321	0.449073	-4.80224	1	0.455591	F	F	1.2593	no		95	44	384	86.5257	13.1475	158.738	0.0828251	-3.59379	6.86703e-29	3.05012e-32	T	T	1.00678	no
Sobic.001G019400	similar to Putative uncharacterized protein OSJNBa0075M12.3	PF00069	PTHR24420,PTHR24420:SF425	KOG1187	GO:0004672,GO:0006468,GO:0005524,GO:0004674,GO:0004713	AT1G77280.1	0	Protein kinase protein with adenine nucleotide alpha hydrolases-like domain	LOC_Os03g62340.1	protein kinase family protein, putative, expressed	4016		73	169	66	1.28112	6.19334	2.59554	2.00063	1.25468	1	0.409612	F	F	0.291531	up		10	127	31	9.108	37.9484	12.8148	2.96129	1.56623	1	0.00136401	F	T	0.358843	no
Sobic.001G019500	NA	0	0	0	0	AT1G77400.1	0	0	LOC_Os03g62330.1	expressed protein	880		0	0	0	0	0	0	1	NA	NA	NA	F	F	NA	NA		1	5	0	0.9108	1.494	0	NA	NA	NA	NA	F	F	1.21928	no
Sobic.001G019601	NA	0	0	0	0	0	0	0	0	0	906		1	0	0	0.0777913	0	0	1	NA	NA	NA	F	F	NA	NA		0	0	0	0	0	0	NA	NA	NA	NA	F	F	NA	NA
Sobic.001G019700	similar to Putative uncharacterized protein	PF01554	PTHR11206:SF38,PTHR11206	KOG1347	GO:0055085,GO:0016020,GO:0006855,GO:0015297,GO:0015238	AT1G71870.1	0	MATE efflux family protein	LOC_Os03g62270.1	MATE efflux family protein, putative, expressed	4232		0	2	2	0	0.069553	0.0746383	0.995268	-0.101803	1	0.997703	F	F	0	up		0	0	0	0	0	0	NA	NA	NA	NA	F	F	NA	NA
Sobic.001G019800	similar to Os03g0839100 protein	PF01494	PTHR13789,PTHR13789:SF5	KOG3855	GO:0008152,GO:0016491,GO:0016709,GO:0004497,GO:0055114,GO:0006744,GO:0050660	AT3G24200.2	0	FAD/NAD(P)-binding oxidoreductase family protein	LOC_Os03g62260.1	FAD binding domain containing protein, expressed	1877		232	46	55	8.7113	3.60683	4.62781	0.818582	-0.3596	1	0.906051	F	F	2.11577	no		1	8	2	0.9108	2.3905	0.8268	2.89127	1.5317	1	0.51988	F	F	0.566189	no
Sobic.001G019900	similar to Putative uncharacterized protein OSJNBa0042I09.10	PF06803	PTHR22894	KOG4172	GO:0005515,GO:0008270	AT1G72175.1	0	RING/U-box protein with domain of unknown function (DUF 1232)	LOC_Os03g62250.1	zinc finger, C3HC4 type domain containing protein, expressed	1075		1059	1041	122	69.4299	142.519	17.9237	7.58409	2.99121	1.91369e-21	1.42945e-24	T	T	0.865477	no		16	251	57	14.5727	75.0004	23.5627	3.18301	1.67039	0.00785029	1.06273e-06	T	T	0.295703	up
Sobic.001G020000	similar to Cleavage and polyadenylation specificity factor subunit 2	PF00753,PF07521,PF10996	PTHR11203,PTHR11203:SF5	KOG1135	GO:0016787	AT5G23880.1	ATCPSF100,CPSF100,EMB1265,ESP5	cleavage and polyadenylation specificity factor 100	LOC_Os09g39590.1	metallo-beta-lactamase, putative, expressed	3412		1353	202	362	27.9478	8.71313	16.7563	0.547026	-0.943437	1	0.280185	F	F	2.19462	no		2	3	3	1.8216	0.8964	1.2401	0.722845	-0.468242	1	0.883352	F	F	1.70522	no
Sobic.001G020100	similar to Putative uncharacterized protein OSJNBa0042I09.11	PF02536	0	0	0	AT4G09620.1	0	Mitochondrial transcription termination factor family protein	LOC_Os03g62240.1	expressed protein	1425		1319	153	2533	65.2363	15.8019	280.736	0.059637	-4.15105	2.01935e-56	3.10192e-59	T	T	0.439986	no		4	8	7	3.6432	2.3905	2.8937	0.826105	-0.275603	1	0.883728	F	F	1.3789	no
Sobic.001G020200	NA	PF00096	PTHR10593:SF10,PTHR10593	KOG3576	GO:0046872,GO:0003676	AT1G34370.1	STOP1	C2H2 and C2HC zinc fingers superfamily protein	LOC_Os03g62230.1	ZOS3-24 - C2H2 zinc finger protein, expressed	1191		0	0	0	0	0	0	1	NA	NA	NA	F	F	NA	NA		0	3	0	0	0.8964	0	NA	NA	NA	NA	F	F	0	up
Sobic.001G020350	NA	0	0	0	0	0	0	0	0	0	2091		1	0	0	0.0337058	0	0	1	NA	NA	NA	F	F	NA	NA		2	308	18	1.8216	92.0322	7.4409	12.3684	3.62859	8.30188e-15	2.45013e-18	T	T	0.036625	up
Sobic.001G020500	similar to Putative uncharacterized protein	PF00954,PF00069,PF08276,PF01453	PTHR24420,PTHR24420:SF814	KOG1187	GO:0004672,GO:0048544,GO:0006468,GO:0005524,GO:0004674,GO:0004713	AT1G34300.1	0	lectin protein kinase family protein	LOC_Os03g62180.2	lectin protein kinase family protein, putative, expressed	2559		1	0	0	0.0275416	0	0	1	NA	NA	NA	F	F	NA	NA		3	11	6	2.7324	3.2869	2.4803	1.3252	0.406213	1	0.856572	F	F	0.947566	no
Sobic.001G020600	similar to Streptomyces cyclase/dehydrase family protein, expressed	PF03364	0	0	0	AT5G08720.1	0	0	LOC_Os03g62170.1	cyclase/dehydrase family protein, expressed	2866		1030	62	1215	25.3291	3.18381	66.9541	0.0615681	-4.39435	1.08071e-11	5.49705e-15	T	T	0.722266	no		12	3	32	10.9296	0.8964	13.2282	0.0677643	-3.88333	1	0.00109098	F	T	1.5476	no
Sobic.001G020700	similar to Myosin-like protein	0	0	0	0	AT2G33793.1	0	0	LOC_Os03g62160.1	expressed protein	1060		4	0	0	0.265958	0	0	1	NA	NA	NA	F	F	NA	NA		0	0	0	0	0	0	NA	NA	NA	NA	F	F	NA	NA
Sobic.001G020800	NA	0	0	0	0	0	0	0	0	0	1074		0	0	0	0	0	0	1	NA	NA	NA	F	F	NA	NA		0	0	0	0	0	0	NA	NA	NA	NA	F	F	NA	NA
Sobic.001G020900	NA	PF00226	0	0	0	AT4G19570.1	0	Chaperone DnaJ-domain superfamily protein	LOC_Os03g62120.1	heat shock protein DnaJ, putative, expressed	1038		0	0	0	0	0	0	1	NA	NA	NA	F	F	NA	NA		0	0	0	0	0	0	NA	NA	NA	NA	F	F	NA	NA
Sobic.001G021000	similar to Putative nicotinate phosphoribosyltransferase	PF04095	PTHR11098,PTHR11098:SF1	KOG2511	GO:0004516,GO:0019358	AT4G36940.1	NAPRT1	nicotinate phosphoribosyltransferase 1	LOC_Os03g62110.2	nicotinate phosphoribosyltransferase family domain containing protein, expressed	2135		1637	262	2036	54.0393	18.0607	150.611	0.125721	-3.0599	3.03532e-22	2.33905e-25	T	T	0.640762	no		40	20	108	36.4319	5.9761	44.6451	0.133858	-2.90123	0.000187926	2.93445e-08	T	T	1.43939	no
Sobic.001G021100	NA	PF02536	0	0	0	AT5G07900.1	0	Mitochondrial transcription termination factor family protein	LOC_Os11g09990.1	mTERF family protein, expressed	1137		2	0	0	0.123973	0	0	1	NA	NA	NA	F	F	NA	NA		0	0	0	0	0	0	NA	NA	NA	NA	F	F	NA	NA
Sobic.001G021200	NA	0	0	0	0	AT1G56070.1	LOS1	Ribosomal protein S5/Elongation factor G/III/V family protein	LOC_Os04g02820.3	elongation factor, putative, expressed	1292		1	0	1	0.0545502	0	0.12224	0.891075	NA	NA	NA	F	F	0.892507	no		0	0	0	0	0	0	NA	NA	NA	NA	F	F	NA	NA
Sobic.001G021300	NA	PF03144,PF00679,PF03764,PF00009	PTHR23115,PTHR23115:SF4	KOG0469	GO:0005525,GO:0003924	AT1G56070.1	LOS1	Ribosomal protein S5/Elongation factor G/III/V family protein	LOC_Os04g02820.1	elongation factor, putative, expressed	3007		3415	2138	663	80.0417	104.642	34.8223	2.94906	1.58738	2.28454e-05	7.95401e-09	T	T	1.14785	no		25	14	129	22.7699	4.1833	53.3261	0.0784475	-3.67213	6.73704e-08	1.35771e-11	T	T	0.791867	no
Sobic.001G021400	NA	PF03144,PF00679,PF03764,PF00009	PTHR23115,PTHR23115:SF4	KOG0469	GO:0005525,GO:0003924	AT1G56070.1	LOS1	Ribosomal protein S5/Elongation factor G/III/V family protein	LOC_Os04g02820.2	elongation factor, putative, expressed	3050		3344	2276	652	77.2726	109.826	33.7618	3.18815	1.70175	1.08797e-06	4.192e-10	T	T	1.07631	no		0	0	0	0	0	0	NA	NA	NA	NA	F	F	NA	NA
Sobic.001G021500	similar to Cellulose synthase-7	PF03552	PTHR13301,PTHR13301:SF1	0	GO:0030244,GO:0016020,GO:0016760,GO:0005515,GO:0008270	AT5G64740.1	CESA6,E112,IXR2,PRC1	cellulose synthase 6	LOC_Os07g24190.1	CESA3 - cellulose synthase, expressed	4644		1375	1186	1069	20.8675	37.5858	36.3549	1.03295	0.0480395	1	0.936399	F	F	0.564437	no		87	133	95	79.2395	39.7411	39.2712	1.01197	0.0171601	1	0.956889	F	F	2.00575	no
Sobic.001G021601	NA	0	0	0	0	0	0	0	0	0	540		0	0	0	0	0	0	1	NA	NA	NA	F	F	NA	NA		0	0	0	0	0	0	NA	NA	NA	NA	F	F	NA	NA
Sobic.001G021700	weakly similar to Putative uncharacterized protein	PF00931	PTHR23155,PTHR23155:SF184	KOG4658	GO:0043531,GO:0006952	AT3G14470.1	0	NB-ARC domain-containing disease resistance protein	LOC_Os05g12770.1	NB-ARC domain containing protein, expressed	4539		85	9	9	1.31983	0.291819	0.313155	0.983752	-0.101803	1	1	F	F	4.36326	down		0	0	0	0	0	0	NA	NA	NA	NA	F	F	NA	NA
Sobic.001G021800	weakly similar to Putative uncharacterized protein	PF06058	PTHR16290	KOG2868	0	AT1G08370.1	ATDCP1,DCP1	decapping 1	LOC_Os07g14580.1	mRNA-decapping enzyme, putative, expressed	3315		42	6	1	0.892945	0.266379	0.0476424	1.20879	2.48316	1	0.868339	F	F	5.68717	down		2	7	8	1.8216	2.0916	3.307	0.632477	-0.660916	1	0.704158	F	F	0.674842	no
Sobic.001G021900	similar to Putative IAA amidohydrolase	PF07687,PF01546	PTHR11014,PTHR11014:SF37	0	GO:0016787,GO:0008152	AT3G02875.1	ILR1	Peptidase M20/M25/M40 family protein	LOC_Os03g62060.1	hydrolase, putative, expressed	2668		0	0	0	0	0	0	1	NA	NA	NA	F	F	NA	NA		1	12	1	0.9108	3.5857	0.4134	8.67368	3.11664	1	0.166561	F	F	0.455502	no
Sobic.001G022000	similar to Putative IAA amidohydrolase	PF07687,PF01546	PTHR11014:SF41,PTHR11014	0	GO:0016787,GO:0008152	AT3G02875.1	ILR1	Peptidase M20/M25/M40 family protein	LOC_Os03g62070.1	hydrolase, putative, expressed	1796		0	0	0	0	0	0	1	NA	NA	NA	F	F	NA	NA		0	0	0	0	0	0	NA	NA	NA	NA	F	F	NA	NA
Sobic.001G022100	similar to Expressed protein	0	0	0	0	AT5G22280.1	0	0	LOC_Os03g62030.4	expressed protein	1848		518	100	113	19.7554	7.96397	9.65726	0.841114	-0.278125	1	0.89296	F	F	2.24223	no		0	0	0	0	0	0	NA	NA	NA	NA	F	F	NA	NA
Sobic.001G022200	NA	PF03168	0	0	0	AT2G35460.1	0	Late embryogenesis abundant (LEA) hydroxyproline-rich glycoprotein family	LOC_Os03g62020.1	harpin-induced protein 1 domain containing protein, expressed	1029		0	0	0	0	0	0	1	NA	NA	NA	F	F	NA	NA		0	0	0	0	0	0	NA	NA	NA	NA	F	F	NA	NA
Sobic.001G022300	similar to Putative uncharacterized protein	PF09809	PTHR21338	KOG4756	0	AT5G40080.1	0	Mitochondrial ribosomal protein L27	LOC_Os02g40490.1	expressed protein	751		33	5	5	3.09694	0.979855	1.0515	0.965079	-0.101803	1	1	F	F	3.04915	down		0	0	0	0	0	0	NA	NA	NA	NA	F	F	NA	NA
Sobic.001G022400	similar to Putative uncharacterized protein	PF03168	0	0	0	AT2G35460.1	0	Late embryogenesis abundant (LEA) hydroxyproline-rich glycoprotein family	LOC_Os03g62010.1	harpin-induced protein 1 domain containing protein, expressed	1517		9	0	1	0.418135	0	0.10411	0.905707	NA	NA	NA	F	F	8.03256	down		1	1	1	0.9108	0.2988	0.4134	0.722787	-0.468358	1	0.925163	F	F	2.55771	no
Sobic.001G022500	similar to Putative lysyl-tRNA synthetase	PF00152,PF01336	PTHR22594,PTHR22594:SF4	KOG1885	GO:0003676,GO:0006418,GO:0005524,GO:0000166,GO:0004812,GO:0005737,GO:0004824,GO:0006430	AT3G13490.1	ATKRS-2,OVA5	Lysyl-tRNA synthetase, class II	LOC_Os02g41470.2	tRNA synthetases class II domain containing protein, expressed	2151		964	203	319	31.5861	13.8895	23.4222	0.609672	-0.753879	1	0.300729	F	F	1.69309	no		0	1	6	0	0.2988	2.4803	0.120469	-3.05326	1	0.254241	F	F	0	up
Sobic.001G022600	similar to Putative uncharacterized protein	PF00098,PF00076	PTHR24012:SF188,PTHR24012	KOG4207	GO:0003676,GO:0008270,GO:0000166	AT3G26420.1	ATRZ-1A	RNA-binding (RRM/RBD/RNP motifs) family protein with retrovirus zinc finger-like domain	LOC_Os03g61990.5	glycine-rich RNA-binding protein 7, putative, expressed	2021		3853	1467	205	134.367	106.831	16.0201	6.33549	2.73737	8.24599e-14	4.64393e-17	T	T	2.18748	no		7	55	22	6.3756	16.4343	9.0944	1.80708	0.85366	1	0.261244	F	F	0.499485	no
Sobic.001G022700	similar to Putative uncharacterized protein	PF00067	PTHR24286	KOG0157	GO:0055114,GO:0005506,GO:0020037,GO:0016705	AT1G19630.1	CYP722A1	cytochrome P450, family 722, subfamily A, polypeptide 1	LOC_Os03g61980.1	cytochrome P450, putative, expressed	1791		0	0	0	0	0	0	1	NA	NA	NA	F	F	NA	NA		0	0	0	0	0	0	NA	NA	NA	NA	F	F	NA	NA
Sobic.001G022800	similar to Actin-11	PF00022	PTHR11937,PTHR11937:SF77	KOG0676	0	AT5G09810.1	ACT7	actin 7	LOC_Os03g61970.1	actin, putative, expressed	1755		2758	664	644	110.758	55.683	57.9544	0.961473	-0.0576801	1	0.97989	F	F	1.94933	no		20	59	103	18.2159	17.6296	42.5782	0.414052	-1.27212	1	0.00216327	F	T	0.605101	no
Sobic.001G022900	similar to Ferredoxin-3, chloroplast precursor	PF00111	0	0	GO:0051536,GO:0009055,GO:0022900,GO:0051537	AT2G27510.1	ATFD3,FD3	ferredoxin 3	LOC_Os03g61960.1	2Fe-2S iron-sulfur cluster binding domain containing protein, expressed	904		474	39	146	36.9546	6.34933	25.5071	0.277258	-2.00622	1	0.00301964	F	T	2.32007	no		26	88	121	23.6807	26.295	50.0191	0.525699	-0.927691	1	0.0104718	F	F	0.620611	no
Sobic.001G023000	similar to Kelch motif family protein, expressed	PF07646,PF01344	PTHR23244,PTHR23244:SF29	KOG0379	GO:0005515	AT2G36360.1	0	Galactose oxidase/kelch repeat superfamily protein	LOC_Os03g61950.1	kelch motif family protein, putative, expressed	2162		453	100	87	14.7673	6.80732	6.35537	1.06144	0.0991101	1	0.959266	F	F	2.24381	no		3	11	17	2.7324	3.2869	7.0275	0.46772	-1.09628	1	0.331051	F	F	0.529822	no
Sobic.001G023100	similar to Acyl-CoA binding family protein, putative, expressed	PF00887,PF07646	PTHR23244,PTHR23244:SF29	KOG0379	GO:0000062,GO:0005515	AT3G05420.1	ACBP4	acyl-CoA binding protein 4	LOC_Os03g61930.1	ACBP4, putative, expressed	2566		867	172	204	23.8134	9.86515	12.556	0.801502	-0.347963	1	0.819839	F	F	2.12419	no		3	38	18	2.7324	11.3546	7.4409	1.52597	0.609728	1	0.533021	F	F	0.29075	up
Sobic.001G023200	similar to Putative uncharacterized protein	PF01012,PF00766	PTHR10909,PTHR10909:SF153	KOG3954	0	AT1G50940.1	ETFALPHA	electron transfer flavoprotein alpha	LOC_Os03g61920.1	electron transfer flavoprotein subunit alpha, mitochondrial precursor, putative, expressed	1605		112	27	35	4.91815	2.47583	3.44406	0.782129	-0.476198	1	0.886888	F	F	1.66157	no		3	13	13	2.7324	3.8845	5.374	0.722832	-0.468267	1	0.720807	F	F	0.590247	no
Sobic.001G023300	NA	0	0	0	0	0	0	0	LOC_Os03g61900.1	expressed protein	1924		32	0	17	1.17221	0	1.39547	0.417454	NA	NA	NA	F	F	1.68001	no		4	0	0	3.6432	0	0	NA	NA	NA	NA	F	F	NA	NA
Sobic.001G023400	similar to Os03g0835100 protein	PF04548,PF11886	PTHR10903:SF24,PTHR10903	0	GO:0005525,GO:0016817	AT4G02510.1	ATTOC159,PPI2,TOC159,TOC160,TOC86	translocon at the outer envelope membrane of chloroplasts 159	LOC_Os03g61890.2	chloroplast protein import component Toc159, putative, expressed	3453		182	42	93	3.71479	1.79013	4.25367	0.531082	-1.24864	1	0.557156	F	F	1.22929	no		1	5	11	0.9108	1.494	4.5472	0.328554	-1.6058	1	0.297044	F	F	0.301529	no
Sobic.001G023500	similar to Putative uncharacterized protein	0	PTHR21726:SF13,PTHR21726	0	0	AT3G58650.1	0	0	LOC_Os03g61620.1	expressed protein	3545		17	0	27	0.337981	0	1.20289	0.45395	NA	NA	NA	F	F	0.561949	no		0	0	0	0	0	0	NA	NA	NA	NA	F	F	NA	NA
Sobic.001G023600	similar to Os06g0620600 protein	PF03878	PTHR14083	KOG3094	0	AT1G30890.2	0	Integral membrane HRF1 family protein	LOC_Os06g41590.2	YIF1B, putative, expressed	1431		248	35	34	12.2144	3.59965	3.75247	0.967845	-0.0599825	1	1	F	F	3.32268	down		0	0	0	0	0	0	NA	NA	NA	NA	F	F	NA	NA
Sobic.001G023700	NA	PF12023	0	0	0	AT3G62640.1	0	Protein of unknown function (DUF3511)	LOC_Os03g61590.1	expressed protein	1627		5	0	0	0.216592	0	0	1	NA	NA	NA	F	F	NA	NA		0	0	0	0	0	0	NA	NA	NA	NA	F	F	NA	NA
Sobic.001G023800	NA	PF05623	0	0	0	AT4G16100.1	0	Protein of unknown function (DUF789)	LOC_Os03g61580.1	expressed protein	2226		53	4	24	1.67807	0.264464	1.7028	0.467835	-2.68677	1	0.51444	F	F	1.70599	no		2	0	0	1.8216	0	0	NA	NA	NA	NA	F	F	NA	NA
Sobic.001G023900	similar to Putative uncharacterized protein	PF00320	PTHR10071	0	GO:0006355,GO:0008270,GO:0003700,GO:0043565	AT5G49300.1	GATA16	GATA transcription factor 16	LOC_Os03g61570.2	expressed protein	2270		0	0	4	0	0	0.278299	0.78229	NA	NA	NA	F	F	0	up		5	16	32	4.554	4.7809	13.2282	0.361417	-1.46826	1	0.0717304	F	F	0.505744	no
Sobic.001G024000	similar to Putative uncharacterized protein OSJNBb0027B08.11	0	PTHR13389	KOG2050	GO:0003723	AT3G16810.1	APUM24,PUM24	pumilio 24	LOC_Os03g61560.1	expressed protein	2649		387	6	34	10.2965	0.33335	2.0271	0.440472	-2.6043	1	0.472145	F	F	8.72417	down		0	2	4	0	0.5976	1.6535	0.361415	-1.46827	1	0.593107	F	F	0	up
Sobic.001G024100	weakly similar to DnaJ-like protein	PF00226	PTHR24077,PTHR24077:SF66	0	0	AT3G06778.1	0	Chaperone DnaJ-domain superfamily protein	LOC_Os03g61550.1	heat shock protein DnaJ, putative, expressed	1115		0	0	0	0	0	0	1	NA	NA	NA	F	F	NA	NA		0	0	0	0	0	0	NA	NA	NA	NA	F	F	NA	NA
Sobic.001G024200	similar to Lipase family protein, expressed	PF01764	PTHR21493:SF2,PTHR21493	0	GO:0006629,GO:0004806	AT4G16070.1	0	Mono-/di-acylglycerol lipase, N-terminal;Lipase, class 3	LOC_Os03g61540.1	lipase class 3 family protein, putative, expressed	1815		170	44	62	6.60133	3.56786	5.39501	0.714285	-0.596567	1	0.787433	F	F	1.47304	no		12	5	33	10.9296	1.494	13.6416	0.109518	-3.19076	1	0.00220504	F	T	1.44422	no
Sobic.001G024250	NA	0	0	0	0	0	0	0	0	0	603		0	0	0	0	0	0	1	NA	NA	NA	F	F	NA	NA		0	0	0	0	0	0	NA	NA	NA	NA	F	F	NA	NA
Sobic.001G024300	weakly similar to Putative uncharacterized protein	PF04043	0	0	GO:0030599,GO:0004857	AT5G62350.1	0	Plant invertase/pectin methylesterase inhibitor superfamily protein	LOC_Os03g61530.1	invertase/pectin methylesterase inhibitor family protein, putative, expressed	934		0	0	0	0	0	0	1	NA	NA	NA	F	F	NA	NA		0	0	0	0	0	0	NA	NA	NA	NA	F	F	NA	NA
Sobic.001G024400	similar to Putative uncharacterized protein	PF04043	0	0	GO:0030599,GO:0004857	AT1G53840.1	ATPME1,PME1	pectin methylesterase 1	LOC_Os03g61510.1	pectinesterase inhibitor domain containing protein, expressed	1269		0	5	2	0	0.579883	0.248912	1.26501	1.22013	1	0.884581	F	F	0	up		0	32	5	0	9.5618	2.0669	4.62616	2.20981	1	0.051635	F	F	0	up
Sobic.001G024500	similar to Putative uncharacterized protein	PF04749	PTHR15907,PTHR15907:SF17	0	0	AT1G14870.1	PCR2	PLANT CADMIUM RESISTANCE 2	LOC_Os03g61470.1	uncharacterized Cys-rich domain containing protein, putative, expressed	5839		319	57	13	3.85045	1.43671	0.351627	1.8028	2.03065	1	0.635376	F	F	4.30619	down		629	320	301	572.891	95.618	124.428	0.768462	-0.379954	1	0.0611734	F	F	5.20702	down
Sobic.001G024700	similar to Putative uncharacterized protein	PF04749	PTHR15907,PTHR15907:SF17	0	0	AT1G14870.1	PCR2	PLANT CADMIUM RESISTANCE 2	LOC_Os03g61470.1	uncharacterized Cys-rich domain containing protein, putative, expressed	1045		0	0	0	0	0	0	1	NA	NA	NA	F	F	NA	NA		0	0	0	0	0	0	NA	NA	NA	NA	F	F	NA	NA
Sobic.001G024800	similar to Putative uncharacterized protein	PF04749	PTHR15907,PTHR15907:SF17	0	0	AT1G14870.1	PCR2	PLANT CADMIUM RESISTANCE 2	LOC_Os03g61470.1	uncharacterized Cys-rich domain containing protein, putative, expressed	1201		0	0	0	0	0	0	1	NA	NA	NA	F	F	NA	NA		0	0	0	0	0	0	NA	NA	NA	NA	F	F	NA	NA
Sobic.001G024900	similar to Expressed protein	PF04043	0	0	GO:0004857,GO:0030599	0	0	0	LOC_Os03g61410.1	expressed protein	901		0	0	0	0	0	0	1	NA	NA	NA	F	F	NA	NA		0	0	0	0	0	0	NA	NA	NA	NA	F	F	NA	NA
Sobic.001G025000	NA	PF08644,PF00557,PF08512	PTHR13980,PTHR13980:SF12	KOG1189	0	AT4G10710.1	SPT16	global transcription factor C	LOC_Os04g25550.1	FACT complex subunit SPT16, putative, expressed	3792		616	74	221	11.4491	2.87207	9.20452	0.379446	-1.68025	1	0.178373	F	F	1.89608	no		7	44	44	6.3756	13.1475	18.1888	0.722835	-0.468262	1	0.451032	F	F	0.406915	no
Sobic.001G025101	NA	PF00561	PTHR10992,PTHR10992:SF279	0	GO:0003824	AT2G26740.1	ATSEH,SEH	soluble epoxide hydrolase	LOC_Os03g61360.1	hydrolase, alpha/beta fold family domain containing protein, expressed	510		0	8	0	0	2.30862	0	3.30862	NA	NA	NA	F	F	0	up		0	0	0	0	0	0	NA	NA	NA	NA	F	F	NA	NA
Sobic.001G025201	NA	PF00403	0	KOG1603	GO:0030001,GO:0046872	AT5G03380.1	0	Heavy metal transport/detoxification superfamily protein	LOC_Os03g05750.1	heavy-metal-associated domain-containing protein, putative, expressed	1440		0	0	0	0	0	0	1	NA	NA	NA	F	F	NA	NA		0	0	0	0	0	0	NA	NA	NA	NA	F	F	NA	NA
Sobic.001G025300	NA	PF00561	PTHR10992,PTHR10992:SF279	KOG4178	GO:0003824	AT4G02340.1	0	alpha/beta-Hydrolases superfamily protein	LOC_Os03g61340.1	hydrolase, alpha/beta fold family domain containing protein, expressed	2372		116	28	11	3.44669	1.7373	0.732412	1.58005	1.24612	1	0.740788	F	F	2.79117	no		4	2318	7	3.6432	692.633	2.8937	239.359	7.90303	5.0193e-142	7.85335e-145	T	T	0.0104761	up
Sobic.001G025400	similar to Putative isomerase	PF01557	PTHR11820	KOG1535	GO:0003824,GO:0008152	AT4G15940.1	0	Fumarylacetoacetate (FAA) hydrolase family	LOC_Os03g61330.1	fumarylacetoacetase, putative, expressed	1270		1690	355	84	93.7869	41.1393	10.4461	3.68155	1.97756	0.245466	5.54176e-05	F	T	3.63618	down		0	10	3	0	2.9881	1.2401	2.40956	1.26877	1	0.538667	F	F	0	up
Sobic.001G025500	similar to Putative calreticulin	PF00262	PTHR11073	KOG0674	GO:0005509,GO:0051082,GO:0006457,GO:0005783	AT1G56340.2	AtCRT1a,CRT1,CRT1a	calreticulin 1a	LOC_Os03g61670.1	calreticulin precursor, putative, expressed	1789		1226	149	132	48.2991	12.2577	11.6531	1.04778	0.0729718	1	0.954559	F	F	4.03995	down		2	0	0	1.8216	0	0	NA	NA	NA	NA	F	F	NA	NA
Sobic.001G025600	similar to Putative uncharacterized protein OSJNBa0078D06.29	0	0	KOG3450	0	AT3G06610.1	0	DNA-binding enhancer protein-related	LOC_Os03g61680.1	huntingtin-interacting protein HYPK, putative, expressed	761		304	16	75	28.1545	3.09433	15.5652	0.247165	-2.33062	1	0.0134608	F	F	3.01771	down		31	28	106	28.2347	8.3666	43.8184	0.190938	-2.38882	0.00629883	8.59806e-07	T	T	1.0821	no
Sobic.001G025700	similar to Putative uncharacterized protein	PF00481	PTHR13832,PTHR13832:SF97	KOG0700	GO:0003824,GO:0004722,GO:0006470	AT3G17090.1	0	Protein phosphatase 2C family protein	LOC_Os03g61690.1	protein phosphatase 2C, putative, expressed	1950		64	10	36	2.31315	0.75474	2.91572	0.448127	-1.9498	1	0.471468	F	F	1.26042	no		9	7	21	8.1972	2.0916	8.681	0.24094	-2.05325	1	0.0672013	F	F	1.52186	no
Sobic.001G025800	NA	PF01535	PTHR24015,PTHR24015:SF86	0	GO:0005515	AT1G11290.1	CRR22	Pentatricopeptide repeat (PPR) superfamily protein	LOC_Os06g02200.1	pentatricopeptide, putative, expressed	2733		110	0	70	2.83669	0	4.04516	0.19821	NA	NA	NA	F	F	1.40251	no		0	0	0	0	0	0	NA	NA	NA	NA	F	F	NA	NA
Sobic.001G025900	similar to Putative uncharacterized protein OSJNBa0078D06.31	0	0	0	0	AT3G17030.1	0	Nucleic acid-binding proteins superfamily	LOC_Os03g61700.1	expressed protein	2698		26	15	13	0.679189	0.818241	0.76099	1.03251	0.104648	1	0.991274	F	F	0.860152	no		0	0	0	0	0	0	NA	NA	NA	NA	F	F	NA	NA
Sobic.001G026000	similar to Putative uncharacterized protein	PF08544,PF10509,PF00288	PTHR10457:SF7,PTHR10457	KOG0631	GO:0005524,GO:0008152,GO:0005737,GO:0016301,GO:0016773,GO:0004335,GO:0006012,GO:0046835	AT3G06580.1	GAL1,GALK	Mevalonate/galactokinase family protein	LOC_Os03g61710.1	GHMP kinases ATP-binding protein, putative, expressed	2178		837	289	214	27.0849	19.5286	15.5179	1.24281	0.331656	1	0.696402	F	F	1.54565	no		95	35	115	86.5257	10.4582	47.5388	0.219993	-2.18447	0.00870574	1.17496e-06	T	T	2.9838	no
Sobic.001G026100	similar to Os01g0329000 protein	PF01553	0	0	GO:0016746,GO:0008152	AT4G01950.1	ATGPAT3,GPAT3	glycerol-3-phosphate acyltransferase 3	LOC_Os03g61720.1	glycerol-3-phosphate acyltransferase, putative, expressed	1710		0	0	0	0	0	0	1	NA	NA	NA	F	F	NA	NA		0	0	0	0	0	0	NA	NA	NA	NA	F	F	NA	NA
Sobic.001G026200	NA	PF00226	PTHR15606,PTHR15606:SF1	KOG0720	0	AT5G49580.1	0	Chaperone DnaJ-domain superfamily protein	LOC_Os03g61730.1	heat shock protein DnaJ, putative, expressed	3273		1314	155	473	28.2949	6.96975	22.824	0.334526	-1.71137	1	0.0152807	F	F	1.89938	no		3	5	5	2.7324	1.494	2.0669	0.722822	-0.468288	1	0.83557	F	F	1.53467	no
Sobic.001G026300	similar to Os03g0833100 protein	PF00106	PTHR24322	KOG0725	GO:0008152,GO:0016491	AT2G47140.1	0	NAD(P)-binding Rossmann-fold superfamily protein	LOC_Os03g61740.1	sex determination protein tasselseed-2, putative, expressed	1660		0	0	0	0	0	0	1	NA	NA	NA	F	F	NA	NA		0	0	0	0	0	0	NA	NA	NA	NA	F	F	NA	NA
Sobic.001G026400	similar to Chromosome chr7 scaffold_42, whole genome shotgun sequence	PF05206,PF05253,PF11722	PTHR12998	KOG2811	GO:0008168,GO:0008033	AT4G01880.1	0	methyltransferases	LOC_Os03g61750.1	expressed protein	1969		12	0	5	0.429531	0	0.401053	0.713749	NA	NA	NA	F	F	2.14202	no		0	0	0	0	0	0	NA	NA	NA	NA	F	F	NA	NA
Sobic.001G026500	similar to Squamosa promoter-binding-like protein 6	PF03110	0	0	GO:0005634,GO:0003677,GO:0005515	AT3G60030.1	SPL12	squamosa promoter-binding protein-like 12	LOC_Os03g61760.1	OsSPL6 - SBP-box gene family member, expressed	3735		2338	577	1319	44.1177	22.7362	55.774	0.418082	-1.2946	1	0.0013281	F	T	1.12387	no		29	77	137	26.4131	23.0081	56.6332	0.406265	-1.29951	1	0.00026204	F	T	0.663302	no
Sobic.001G026600	NA	0	0	0	0	0	0	0	0	0	769		0	0	0	0	0	0	1	NA	NA	NA	F	F	NA	NA		0	0	0	0	0	0	NA	NA	NA	NA	F	F	NA	NA
Sobic.001G026700	similar to Expressed protein	PF07983	PTHR16631	0	0	AT1G09460.1	0	Carbohydrate-binding X8 domain superfamily protein	LOC_Os03g61780.1	glucan endo-1,3-beta-glucosidase-related, putative, expressed	2455		0	0	0	0	0	0	1	NA	NA	NA	F	F	NA	NA		0	0	0	0	0	0	NA	NA	NA	NA	F	F	NA	NA
Sobic.001G026800	similar to Glycoside hydrolase family 28 protein, putative, expressed	PF00295	0	0	GO:0005975,GO:0004650	AT3G62110.1	0	Pectin lyase-like superfamily protein	LOC_Os03g61800.2	polygalacturonase, putative, expressed	2123		31	2	12	1.02913	0.138647	0.892706	0.601597	-2.68677	1	0.682544	F	F	1.99569	no		1	0	3	0.9108	0	1.2401	NA	NA	NA	NA	F	F	1.46891	no
Sobic.001G026900	NA	PF00383	PTHR11079:SF18,PTHR11079	KOG1018	GO:0008270,GO:0016787	AT5G28050.1	0	Cytidine/deoxycytidylate deaminase family protein	LOC_Os03g61810.1	tRNA-specific adenosine deaminase, putative, expressed	1320		1067	620	282	56.9704	69.1273	33.7406	2.0186	1.03477	1	0.00158106	F	T	1.10764	no		0	0	0	0	0	0	NA	NA	NA	NA	F	F	NA	NA
Sobic.001G026950	NA	0	0	0	0	0	0	0	0	0	483		0	3	0	0	0.914126	0	1.91413	NA	NA	NA	F	F	0	up		0	0	0	0	0	0	NA	NA	NA	NA	F	F	NA	NA
Sobic.001G027000	NA	0	0	0	0	AT3G22530.1	0	0	LOC_Os07g07670.1	expressed protein	474		0	0	0	0	0	0	1	NA	NA	NA	F	F	NA	NA		0	0	0	0	0	0	NA	NA	NA	NA	F	F	NA	NA
Sobic.001G027100	NA	PF00867,PF00752	PTHR11081,PTHR11081:SF9	KOG2519	GO:0006281,GO:0004518,GO:0003824,GO:0016788,GO:0003677	AT5G26680.2	0	5\'-3\' exonuclease family protein	LOC_Os05g46270.1	FEN1A - Putative flap endonuclease protein, expressed	1287		163	12	19	8.92623	1.37225	2.33159	0.712048	-0.764768	1	0.836021	F	F	4.81998	down		0	0	0	0	0	0	NA	NA	NA	NA	F	F	NA	NA
Sobic.001G027200	NA	0	0	0	0	0	0	0	0	0	574		5	121	1	0.613928	31.0245	0.275147	25.1144	6.81706	0.000324699	1.01645e-07	T	T	0.039229	up		0	0	0	0	0	0	NA	NA	NA	NA	F	F	NA	NA
Sobic.001G027300	similar to Expressed protein	0	PTHR12725:SF15,PTHR12725	KOG3109	0	AT3G62040.1	0	Haloacid dehalogenase-like hydrolase (HAD) superfamily protein	LOC_Os03g61829.1	haloacid dehalogenase-like hydrolase family protein, putative, expressed	840		110	820	33	9.22938	143.67	6.20458	20.0803	4.53328	7.21094e-30	6.88862e-33	T	T	0.123161	up		1	3	0	0.9108	0.8964	0	NA	NA	NA	NA	F	F	2.03213	no
Sobic.001G027400	NA	0	0	0	0	0	0	0	0	0	276		3	0	1	0.766075	0	0.572227	0.63604	NA	NA	NA	F	F	2.67752	no		0	0	0	0	0	0	NA	NA	NA	NA	F	F	NA	NA
Sobic.001G027500	similar to Expressed protein	0	0	KOG3109	0	AT5G02230.1	0	Haloacid dehalogenase-like hydrolase (HAD) superfamily protein	LOC_Os01g74152.1	haloacid dehalogenase-like hydrolase family protein, putative, expressed	339		12	7	1	2.49483	3.039	0.465884	2.75533	2.70555	1	0.315577	F	F	1.42363	no		0	0	0	0	0	0	NA	NA	NA	NA	F	F	NA	NA
Sobic.001G027600	similar to 50S ribosomal protein L18, chloroplast precursor	PF00861	0	0	GO:0005622,GO:0003735,GO:0005840,GO:0006412	AT1G48350.1	0	Ribosomal L18p/L5e family protein	LOC_Os03g61260.1	ribosomal L18p/L5e family protein, putative, expressed	817		1147	209	339	98.9465	37.6492	65.5322	0.58091	-0.799585	1	0.0316648	F	F	1.91791	no		207	121	425	188.535	36.1557	175.687	0.205796	-2.28071	9.56986e-20	3.34421e-23	T	T	1.77995	no
Sobic.001G027700	similar to Putative uncharacterized protein	0	0	0	0	AT1G20430.1	0	0	LOC_Os06g11060.1	expressed protein	936		0	0	0	0	0	0	1	NA	NA	NA	F	F	NA	NA		0	0	0	0	0	0	NA	NA	NA	NA	F	F	NA	NA
Sobic.001G027800	NA	PF00150	0	0	GO:0005975,GO:0004553	AT5G66460.1	0	Glycosyl hydrolase superfamily protein	LOC_Os03g61280.1	OsMan05 - Endo-Beta-Mannanase, expressed	2224		0	0	0	0	0	0	1	NA	NA	NA	F	F	NA	NA		0	0	0	0	0	0	NA	NA	NA	NA	F	F	NA	NA
Sobic.001G027900	similar to Cation/hydrogen exchanger, putative	PF00999	PTHR16254	KOG1650	GO:0055085,GO:0015299,GO:0006812,GO:0016021	AT3G17630.1	ATCHX19,CHX19	cation/H+ exchanger 19	LOC_Os03g61290.1	ATCHX, putative, expressed	2688		0	0	0	0	0	0	1	NA	NA	NA	F	F	NA	NA		0	0	0	0	0	0	NA	NA	NA	NA	F	F	NA	NA
Sobic.001G028000	similar to Os03g0827900 protein	0	0	0	0	0	0	0	LOC_Os03g61240.1	expressed protein	1021		0	0	0	0	0	0	1	NA	NA	NA	F	F	NA	NA		3	163	7	2.7324	48.7054	2.8937	16.8315	4.07309	3.40482e-07	6.5765e-11	T	T	0.105909	up
Sobic.001G028100	similar to DEAD-box ATP-dependent RNA helicase 3	PF00271,PF00098,PF08152,PF00270	PTHR24031:SF161,PTHR24031	KOG0331	GO:0003676,GO:0005634,GO:0005524,GO:0008270,GO:0004386,GO:0003723,GO:0008026	AT5G26742.2	emb1138	DEAD box RNA helicase (RH3)	0	0	2849		518	156	135	12.8143	8.05868	7.48374	1.06777	0.106784	1	0.951116	F	F	1.64895	no		33	79	87	30.0563	23.6057	35.9642	0.656367	-0.607426	1	0.14985	F	F	1.00911	no
Sobic.001G028200	NA	PF00271,PF02889,PF00270	PTHR11752,PTHR11752:SF7	KOG0951	GO:0003676,GO:0005524,GO:0017111,GO:0000166,GO:0004386,GO:0008026	AT1G20960.2	emb1507	U5 small nuclear ribonucleoprotein helicase, putative	LOC_Os02g01880.1	U5 small nuclear ribonucleoprotein 200 kDa helicase, putative, expressed	6868		22	9	6	0.225762	0.192861	0.137974	1.04823	0.48316	1	0.975886	F	F	1.3648	no		0	0	0	0	0	0	NA	NA	NA	NA	F	F	NA	NA
Sobic.001G028301	NA	0	0	0	0	0	0	0	LOC_Os04g47030.1	expressed protein	2717		0	0	0	0	0	0	1	NA	NA	NA	F	F	NA	NA		0	0	0	0	0	0	NA	NA	NA	NA	F	F	NA	NA
Sobic.001G028400	similar to MAP kinase-activating protein C22orf5, putative, expressed	PF03619	PTHR23423:SF2,PTHR23423	KOG2641	0	AT3G05940.1	0	Protein of unknown function (DUF300)	LOC_Os03g61210.1	domain of unknown function domain containing protein, expressed	1734		197	96	116	8.00712	8.14805	10.5654	0.790984	-0.374821	1	0.82158	F	F	0.85576	no		1	34	9	0.9108	10.1594	3.7204	2.73073	1.44929	1	0.152112	F	F	0.131241	up
Sobic.001G028500	similar to BLYIDS4G, putative, expressed	PF03105	PTHR10783,PTHR10783:SF5	KOG1161	0	AT5G15330.1	ATSPX4,SPX4	SPX domain gene 4	LOC_Os03g61200.1	expressed protein	2835		184	48	136	4.57429	2.49184	7.57641	0.407145	-1.6043	1	0.259108	F	F	0.908657	no		28	69	170	25.5023	20.6176	70.2747	0.293386	-1.76913	0.00146681	2.12521e-07	T	T	0.561154	no
Sobic.001G028600	Predicted protein	0	0	0	0	0	0	0	LOC_Os03g61160.1	expressed protein	1383		0	0	0	0	0	0	1	NA	NA	NA	F	F	NA	NA		0	0	0	0	0	0	NA	NA	NA	NA	F	F	NA	NA
Sobic.001G028700	similar to Expressed protein	PF10294	PTHR10108,PTHR10108:SF244	KOG3201	0	AT5G01470.2	0	S-adenosyl-L-methionine-dependent methyltransferases superfamily protein	LOC_Os03g61140.1	expressed protein	1476		414	103	34	19.7685	10.2703	3.63806	2.42996	1.49724	1	0.170637	F	F	2.84268	no		0	0	0	0	0	0	NA	NA	NA	NA	F	F	NA	NA
Sobic.001G028800	similar to Expressed protein	0	0	0	0	AT1G19530.1	0	0	LOC_Os03g61150.2	expressed protein	1109		2	0	0	0.127104	0	0	1	NA	NA	NA	F	F	NA	NA		1	11	21	0.9108	3.2868	8.681	0.37862	-1.40118	1	0.174664	F	F	0.152208	up
Sobic.001G028900	NA	PF02902	0	0	GO:0006508,GO:0008234	AT3G06910.1	ULP1A	UB-like protease 1A	LOC_Os10g24954.1	ulp1 protease family, C-terminal catalytic domain containing protein, expressed	4600		15	15	2	0.229822	0.479916	0.0686672	1.38482	2.80509	1	0.780663	F	F	0.837876	no		0	0	0	0	0	0	NA	NA	NA	NA	F	F	NA	NA
Sobic.001G029000	weakly similar to MTERF, putative	PF02536	PTHR13068,PTHR13068:SF3	KOG1267	0	AT5G07900.1	0	Mitochondrial transcription termination factor family protein	LOC_Os11g14130.1	mTERF family protein, expressed	1176		8	0	6	0.479448	0	0.805789	0.553775	NA	NA	NA	F	F	1.19001	no		1	0	1	0.9108	0	0.4134	NA	NA	NA	NA	F	F	4.40639	down
Sobic.001G029100	similar to Expressed protein	PF01329	0	0	GO:0008124,GO:0006729	AT5G51110.2	0	Transcriptional coactivator/pterin dehydratase	ChrSy.fgenesh.mRNA.86	expressed protein	1910		5	3	1	0.1845	0.231164	0.0826883	1.13714	1.48316	1	0.925293	F	F	1.17571	no		0	0	0	0	0	0	NA	NA	NA	NA	F	F	NA	NA
Sobic.001G029200	similar to Phosphoesterase family protein, putative, expressed	PF04185	0	0	GO:0016788	AT1G07230.1	NPC1	non-specific phospholipase C1	LOC_Os03g61130.1	phosphoesterase family protein, putative, expressed	1952		2623	165	651	94.706	12.4404	52.6719	0.250419	-2.08199	0.0129304	3.47794e-06	F	T	2.90901	no		135	81	495	122.957	24.2033	204.624	0.118282	-3.0797	3.40555e-33	1.64396e-36	T	T	1.07468	no
Sobic.001G029300	similar to Anthranilate synthase alpha 1 subunit	PF00425,PF04715	PTHR11236,PTHR11236:SF9	KOG1223	GO:0016833,GO:0009058,GO:0000162,GO:0004049	AT2G29690.1	ASA2,ATHANSYNAB	anthranilate synthase 2	LOC_Os03g61120.1	anthranilate synthase component I-1, chloroplast precursor, putative, expressed	2041		0	0	0	0	0	0	1	NA	NA	NA	F	F	NA	NA		0	0	0	0	0	0	NA	NA	NA	NA	F	F	NA	NA
Sobic.001G029400	similar to RNA recognition motif family protein, expressed	PF00076,PF00642	PTHR23139	KOG0126	GO:0003676,GO:0046872,GO:0000166	AT3G47120.1	0	RNA recognition motif (RRM)-containing protein	LOC_Os03g61110.1	RNA-binding motif protein, putative, expressed	1810		246	62	47	9.5789	5.04133	4.10107	1.18433	0.297805	1	0.896562	F	F	2.09549	no		2	0	0	1.8216	0	0	NA	NA	NA	NA	F	F	NA	NA
Sobic.001G029500	NA	PF03151	PTHR11132	KOG1444	0	AT1G07290.1	GONST2	golgi nucleotide sugar transporter 2	LOC_Os03g61100.1	GDP-mannose transporter, putative, expressed	2080		5	39	1	0.16942	2.75952	0.0759301	3.4942	5.1836	1	0.211463	F	F	0.119502	up		0	0	0	0	0	0	NA	NA	NA	NA	F	F	NA	NA
Sobic.001G029600	NA	PF11493	0	0	0	AT3G47070.1	0	0	LOC_Os03g61090.1	expressed protein	453		0	0	0	0	0	0	1	NA	NA	NA	F	F	NA	NA		237	222	55	215.859	66.335	22.7359	2.91763	1.5448	0.152313	1.77553e-05	F	T	4.8469	down
Sobic.001G029700	NA	0	0	0	0	AT5G04110.1	GYRB3	DNA GYRASE B3	LOC_Os01g63354.1	ELM2 domain containing protein, putative, expressed	1486		0	4	0	0	0.396162	0	1.39616	NA	NA	NA	F	F	0	up		0	0	0	0	0	0	NA	NA	NA	NA	F	F	NA	NA
Sobic.001G029800	Predicted protein	0	0	0	0	AT3G03130.1	0	0	LOC_Os02g47130.1	expressed protein	3487		13	0	3	0.262755	0	0.135877	0.880377	NA	NA	NA	F	F	3.86753	down		0	0	0	0	0	0	NA	NA	NA	NA	F	F	NA	NA
Sobic.001G029900	similar to Protein kinase domain containing protein, expressed	PF07714	PTHR24420:SF813,PTHR24420	KOG1187	GO:0004672,GO:0006468,GO:0004713,GO:0005524	AT4G00330.1	CRCK2	calmodulin-binding receptor-like cytoplasmic kinase 2	LOC_Os03g61060.1	protein kinase domain containing protein, expressed	2042		0	0	0	0	0	0	1	NA	NA	NA	F	F	NA	NA		3	1	0	2.7324	0.2988	0	NA	NA	NA	NA	F	F	18.2892	down
Sobic.001G030000	similar to Defective in exine formation protein, putative, expressed	PF01839	0	0	0	AT3G09090.1	DEX1	defective in exine formation protein (DEX1)	LOC_Os03g61050.1	FG-GAP repeat-containing protein, putative, expressed	3069		1529	140	471	35.1131	6.71372	24.2383	0.305636	-1.8521	1	0.00707893	F	T	2.26888	no		15	33	37	13.662	9.8605	15.2951	0.644684	-0.633337	1	0.362049	F	F	1.0862	no
Sobic.001G030100	similar to Expressed protein	PF04859	0	0	0	AT5G58960.1	GIL1	Plant protein of unknown function (DUF641)	LOC_Os03g61040.1	GIL1, putative, expressed	1440		0	0	0	0	0	0	1	NA	NA	NA	F	F	NA	NA		0	0	0	0	0	0	NA	NA	NA	NA	F	F	NA	NA
Sobic.001G030200	similar to KOW motif family protein, expressed	PF00467,PF02357	0	0	GO:0006355	AT3G09210.1	PTAC13	plastid transcriptionally active 13	LOC_Os03g61030.1	transcription termination factor nusG family protein, expressed	1474		125	19	20	5.97684	1.89709	2.14294	0.921777	-0.175803	1	0.976833	F	F	2.95881	no		1	9	7	0.9108	2.6893	2.8937	0.929364	-0.105685	1	0.929374	F	F	0.326276	no
Sobic.001G030300	similar to Os03g0825400 protein	PF02953	PTHR11038,PTHR11038:SF11	KOG3480	0	AT2G29530.1	TIM10	Tim10/DDP family zinc finger protein	LOC_Os03g61019.1	mitochondrial import inner membrane translocase subunit Tim, putative, expressed	628		409	7	45	45.9011	1.64048	11.317	0.214377	-2.7863	1	0.0211653	F	F	7.08489	down		0	3	1	0	0.8964	0.4134	2.16836	1.1166	1	0.78474	F	F	0	up
Sobic.001G030400	similar to TPR-containing protein kinase, putative, expressed	PF07714	PTHR24420:SF457,PTHR24420	KOG1187	GO:0004672,GO:0006468,GO:0005515,GO:0004713,GO:0005524	AT5G59010.1	0	Protein kinase protein with tetratricopeptide repeat domain	LOC_Os03g61010.1	protein kinase family protein, putative, expressed	2058		7	78	1	0.239724	5.57803	0.0767418	6.1092	6.1836	1	0.0491781	F	F	0.0847865	up		0	0	0	0	0	0	NA	NA	NA	NA	F	F	NA	NA
Sobic.001G030500	similar to Os03g0824600 protein	PF00201	PTHR11926,PTHR11926:SF15	KOG1192	GO:0008152,GO:0016758	AT3G11340.1	0	UDP-Glycosyltransferase superfamily protein	LOC_Os03g60960.1	cytokinin-N-glucosyltransferase 1, putative, expressed	1624		1	0	0	0.0433983	0	0	1	NA	NA	NA	F	F	NA	NA		0	0	0	0	0	0	NA	NA	NA	NA	F	F	NA	NA
Sobic.001G030600	similar to Os03g0824600 protein	PF00201	PTHR11926,PTHR11926:SF15	KOG1192	GO:0008152,GO:0016758	AT3G55700.1	0	UDP-Glycosyltransferase superfamily protein	LOC_Os03g60960.1	cytokinin-N-glucosyltransferase 1, putative, expressed	1635		1	0	0	0.0431064	0	0	1	NA	NA	NA	F	F	NA	NA		0	0	0	0	0	0	NA	NA	NA	NA	F	F	NA	NA
Sobic.001G030800	NA	PF02365	0	0	GO:0006355,GO:0003677	0	0	0	LOC_Os03g61319.1	RD26, putative, expressed	1362		0	0	0	0	0	0	1	NA	NA	NA	F	F	NA	NA		0	0	0	0	0	0	NA	NA	NA	NA	F	F	NA	NA
Sobic.001G030900	NA	PF00201	PTHR11926,PTHR11926:SF15	KOG1192	GO:0008152,GO:0016758	AT3G55700.1	0	UDP-Glycosyltransferase superfamily protein	LOC_Os03g60960.1	cytokinin-N-glucosyltransferase 1, putative, expressed	1651		0	0	0	0	0	0	1	NA	NA	NA	F	F	NA	NA		0	0	0	0	0	0	NA	NA	NA	NA	F	F	NA	NA
Sobic.001G031000	Predicted protein	PF02365	0	0	GO:0006355,GO:0003677	0	0	0	LOC_Os03g61249.1	RD26, putative, expressed	1305		0	0	0	0	0	0	1	NA	NA	NA	F	F	NA	NA		0	0	0	0	0	0	NA	NA	NA	NA	F	F	NA	NA
Sobic.001G031100	similar to Dolichol-phosphate mannosyltransferase, putative, expressed	PF00535	PTHR10859	KOG2978	0	AT1G20575.1	0	Nucleotide-diphospho-sugar transferases superfamily protein	LOC_Os03g60939.1	dolichyl-phosphate beta-glycosyltransferase, putative, expressed	1223		2455	449	1139	141.476	54.0321	147.087	0.37162	-1.44478	2.2338e-06	8.44509e-10	T	T	1.40689	no		68	156	101	61.9342	46.6138	41.7515	1.11646	0.158929	1	0.803717	F	F	1.40178	no
Sobic.001G031200	similar to Putative uncharacterized protein	PF05175	PTHR18895:SF8,PTHR18895	KOG3191	GO:0003676,GO:0008168,GO:0008276,GO:0032259	AT3G13440.1	0	S-adenosyl-L-methionine-dependent methyltransferases superfamily protein	LOC_Os03g60920.1	Methyltransferase small domain containing protein, expressed	1323		376	9	65	20.0303	1.00119	7.75945	0.22846	-2.95425	1	0.0583425	F	F	4.57279	down		25	6	66	22.7699	1.7928	27.2832	0.0657108	-3.92773	0.00908323	1.2222e-06	T	T	1.56623	no
Sobic.001G031300	NA	PF01535	PTHR24015,PTHR24015:SF20	0	GO:0005515	AT1G74850.1	PTAC2	plastid transcriptionally active 2	LOC_Os03g60910.1	PPR repeat domain containing protein, putative, expressed	2694		433	20	59	11.3279	1.09261	3.45885	0.469315	-1.66252	1	0.487399	F	F	4.9777	down		6	5	92	5.4648	1.494	38.031	0.0392837	-4.66992	7.77829e-06	1.37216e-09	T	T	0.276524	up
Sobic.001G031400	similar to Expressed protein	PF12554	0	0	0	AT4G09550.1	ATGIP1,GIP1	AtGCP3 interacting protein 1	LOC_Os03g60900.1	expressed protein	798		2	0	1	0.176639	0	0.197913	0.834785	NA	NA	NA	F	F	1.78501	no		0	3	5	0	0.8964	2.0669	0.433693	-1.20525	1	0.605602	F	F	0	up
Sobic.001G031500	NA	0	0	0	0	0	0	0	0	0	807		10	1	1	0.873344	0.182372	0.195706	0.988849	-0.101803	1	1	F	F	4.61992	down		0	0	0	0	0	0	NA	NA	NA	NA	F	F	NA	NA
Sobic.001G031600	similar to Putative uncharacterized protein OSJNBb0013C14.20	PF07887	0	0	0	AT4G25800.2	0	Calmodulin-binding protein	LOC_Os03g32160.1	calmodulin binding protein, putative, expressed	2182		444	408	210	14.3413	27.5193	15.1999	1.76046	0.856377	1	0.137794	F	F	0.671419	no		22	101	21	20.0375	30.1794	8.681	3.47649	1.79763	1	0.00159834	F	T	1.03126	no
Sobic.001G031700	similar to Putative uncharacterized protein	PF00860	PTHR11119,PTHR11119:SF8	KOG1292	GO:0055085,GO:0016020,GO:0005215,GO:0006810	AT5G62890.2	0	Xanthine/uracil permease family protein	LOC_Os03g60880.2	nucleobase-ascorbate transporter, putative, expressed	2024		1	8	0	0.0348216	0.581716	0	1.58172	NA	NA	NA	F	F	0.11972	up		0	10	0	0	2.9881	0	NA	NA	NA	NA	F	F	0	up
Sobic.001G031800	similar to Ribosomal protein L30p family-like	PF00327	0	0	GO:0015934,GO:0006412,GO:0003735	AT5G55140.1	0	ribosomal protein L30 family protein	LOC_Os08g01859.1	ribosomal protein L30 containing protein, expressed	958		1	0	0	0.0735688	0	0	1	NA	NA	NA	F	F	NA	NA		0	0	0	0	0	0	NA	NA	NA	NA	F	F	NA	NA
Sobic.001G031900	similar to Ras-related GTP-binding protein	PF00071	PTHR24073,PTHR24073:SF213	KOG0087	GO:0005525,GO:0007264,GO:0005622,GO:0006886,GO:0015031,GO:0006913,GO:0007165,GO:0006184,GO:0003924	AT1G07410.1	ATRAB-A2B,ATRABA2B,RAB-A2B,RABA2b	RAB GTPase homolog A2B	LOC_Os03g60870.1	ras-related protein, putative, expressed	6621		1332	232	221	14.1788	5.15699	5.27164	0.981718	-0.0317242	1	0.998526	F	F	2.71921	no		20	144	85	18.2159	43.0281	35.1373	1.22457	0.292276	1	0.577761	F	F	0.466086	no
Sobic.001G032000	similar to Putative uncharacterized protein	PF00854	PTHR11654:SF37,PTHR11654	KOG1237	GO:0016020,GO:0005215,GO:0006810,GO:0006857	AT2G37900.1	0	Major facilitator superfamily protein	LOC_Os03g60850.1	peptide transporter PTR2, putative, expressed	1872		2	0	1	0.075298	0	0.0843668	0.922197	NA	NA	NA	F	F	1.78501	no		14	3	98	12.7512	0.8964	40.5113	0.0221272	-5.49804	8.95569e-07	1.68895e-10	T	T	0.615885	no
Sobic.001G032100	NA	0	0	0	GO:0005576,GO:0004867	0	0	0	LOC_Os03g60840.1	BBTI13 - Bowman-Birk type bran trypsin inhibitor precursor, expressed	1456		3	0	3	0.145218	0	0.325415	0.754481	NA	NA	NA	F	F	0.892507	no		19	15	283	17.3051	4.4821	116.987	0.0383129	-4.70603	2.80715e-24	1.10778e-27	T	T	0.284931	up
Sobic.001G032200	NA	PF00083	PTHR24063,PTHR24063:SF83	KOG0254	GO:0055085,GO:0022857,GO:0016021,GO:0005215,GO:0022891,GO:0006810,GO:0016020	AT5G59250.1	0	Major facilitator superfamily protein	LOC_Os03g60820.1	transporter, major facilitator superfamily domain containing protein, expressed	2157		345	128	212	11.2727	8.73357	15.5226	0.589108	-0.829723	1	0.377061	F	F	0.929473	no		12	32	30	10.9296	9.5618	12.4014	0.771026	-0.375149	1	0.627746	F	F	0.995265	no
Sobic.001G032300	similar to Putative uncharacterized protein	PF00069,PF00139	PTHR24420:SF435,PTHR24420	KOG1187	GO:0004672,GO:0006468,GO:0005524,GO:0030246,GO:0004674,GO:0004713	AT2G37710.1	RLK	receptor lectin kinase	LOC_Os03g60810.1	lectin-like receptor kinase, putative, expressed	3000		8	1	2	0.187944	0.0490581	0.10529	0.949125	-1.1018	1	0.966131	F	F	2.43533	no		0	2	1	0	0.5976	0.4134	1.44557	0.531642	1	0.925081	F	F	0	up
Sobic.001G032400	similar to Putative uncharacterized protein	PF00069,PF00139	PTHR24420:SF435,PTHR24420	KOG1187	GO:0004672,GO:0006468,GO:0005524,GO:0030246,GO:0004674,GO:0004713	AT2G37710.1	RLK	receptor lectin kinase	LOC_Os03g60810.1	lectin-like receptor kinase, putative, expressed	3029		0	0	0	0	0	0	1	NA	NA	NA	F	F	NA	NA		0	0	0	0	0	0	NA	NA	NA	NA	F	F	NA	NA
Sobic.001G032550	NA	0	0	0	0	AT5G07900.1	0	Mitochondrial transcription termination factor family protein	LOC_Os11g14130.1	mTERF family protein, expressed	2315		21	0	3	0.639333	0	0.204667	0.830105	NA	NA	NA	F	F	6.24755	down		0	0	0	0	0	0	NA	NA	NA	NA	F	F	NA	NA
Sobic.001G032700	similar to Putative uncharacterized protein	PF00226	PTHR24076	0	0	AT5G59610.1	0	Chaperone DnaJ-domain superfamily protein	LOC_Os03g60790.1	heat shock protein DnaJ, putative, expressed	2206		70	14	63	2.23641	0.934016	4.51037	0.350977	-2.27173	1	0.272018	F	F	0.821547	no		10	22	12	9.108	6.5737	4.9606	1.32518	0.406191	1	0.778934	F	F	1.57929	no
Sobic.001G032800	NA	PF02985,PF08609	PTHR19316:SF4,PTHR19316	KOG2160	GO:0005515	AT3G09350.1	Fes1A	Fes1A	LOC_Os03g60780.1	armadillo/beta-catenin-like repeat containing protein, expressed	1625		3447	26638	1051	149.502	2412.57	102.147	23.3993	4.56185	0	0	T	T	0.118902	up		0	410	3	0	122.51	1.2402	98.7829	6.62619	3.1928e-25	1.28772e-28	T	T	0	up
Sobic.001G032850	NA	0	0	0	0	0	0	0	0	0	358		5	16	0	0.984342	6.57762	0	7.57762	3.71757	1	0.0478672	F	F	0.2993	up		0	0	0	0	0	0	NA	NA	NA	NA	F	F	NA	NA
Sobic.001G032900	similar to Expressed protein	0	0	0	0	AT5G02220.1	0	0	LOC_Os03g60760.1	expressed protein	1945		0	0	0	0	0	0	1	NA	NA	NA	F	F	NA	NA		0	0	0	0	0	0	NA	NA	NA	NA	F	F	NA	NA
Sobic.001G033000	similar to FtsJ-like methyltransferase family protein, putative, expressed	PF01728	PTHR10920	KOG4589	GO:0032259,GO:0001510,GO:0008168	AT5G13830.1	0	FtsJ-like methyltransferase family protein	LOC_Os03g60750.1	ribosomal RNA large subunit methyltransferase J, putative, expressed	1243		41	2	2	2.32473	0.236805	0.254118	0.986195	-0.101803	1	1	F	F	9.47083	down		1	1	0	0.9108	0.2988	0	NA	NA	NA	NA	F	F	6.09639	down
Sobic.001G033100	similar to Putative uncharacterized protein OSJNBb0081B07.22	PF01073	PTHR14194,PTHR14194:SF17	0	GO:0016616,GO:0055114,GO:0003854,GO:0006694	AT2G37660.1	0	NAD(P)-binding Rossmann-fold superfamily protein	LOC_Os03g60740.1	expressed protein	1197		4050	1110	997	238.462	136.477	131.546	1.0372	0.0530916	1	0.830028	F	F	1.77941	no		127	236	249	115.671	70.5183	102.932	0.685097	-0.545619	1	0.0183044	F	F	1.33377	no
Sobic.001G033200	similar to OSJNBa0086O06.18 protein	PF03514	0	0	0	AT1G07530.1	ATGRAS2,GRAS2,SCL14	SCARECROW-like 14	LOC_Os04g50060.2	GRAS family transcription factor domain containing protein, expressed	3821		1474	2232	333	27.1881	85.9704	13.764	5.89071	2.64294	4.84897e-10	2.29243e-13	T	T	0.545211	no		3	62	3	2.7324	18.526	1.2401	14.9391	3.90102	1	0.000122737	F	T	0.276473	up
Sobic.001G033300	similar to Expansin-A7 precursor	PF01357,PF03330	0	0	GO:0005576,GO:0009664	AT2G39700.1	ATEXP4,ATEXPA4,ATHEXP ALPHA 1.6,EXPA4	expansin A4	LOC_Os03g60720.1	expansin precursor, putative, expressed	1658		2	0	0	0.0850168	0	0	1	NA	NA	NA	F	F	NA	NA		7	1	0	6.3756	0.2988	0	NA	NA	NA	NA	F	F	42.6747	down
Sobic.001G033400	similar to Protein kinase APK1B, chloroplast, putative, expressed	PF00069	PTHR24420:SF861,PTHR24420	KOG1187	GO:0004672,GO:0006468,GO:0005524,GO:0004674,GO:0004713	AT2G28930.3	APK1B,PK1B	protein kinase 1B	LOC_Os03g60710.1	protein kinase domain containing protein, expressed	1736		57	47	25	2.31411	3.98456	2.2744	1.52228	0.80893	1	0.713943	F	F	0.739455	no		0	5	0	0	1.494	0	NA	NA	NA	NA	F	F	0	up
Sobic.001G033500	NA	PF00535	PTHR10859,PTHR10859:SF42	KOG2977	0	AT2G39630.1	0	Nucleotide-diphospho-sugar transferases superfamily protein	LOC_Os03g60700.1	dolichyl-phosphate beta-glycosyltransferase, putative, expressed	1521		459	198	55	21.2688	19.1588	5.71098	3.00385	1.74619	1	0.0200172	F	F	1.71041	no		7	40	19	6.3756	11.9522	7.8542	1.52176	0.60574	1	0.522062	F	F	0.643792	no
Sobic.001G033600	similar to Putative uncharacterized protein	PF01535	PTHR24015,PTHR24015:SF182	0	0	AT4G21065.1	0	Tetratricopeptide repeat (TPR)-like superfamily protein	LOC_Os03g60690.1	pentatricopeptide, putative, expressed	2832		8	0	0	0.199093	0	0	1	NA	NA	NA	F	F	NA	NA		0	0	0	0	0	0	NA	NA	NA	NA	F	F	NA	NA
Sobic.001G033701	Predicted protein	0	0	0	0	0	0	0	LOC_Os03g60660.1	expressed protein	1056		0	0	0	0	0	0	1	NA	NA	NA	F	F	NA	NA		0	0	0	0	0	0	NA	NA	NA	NA	F	F	NA	NA
Sobic.001G033800	NA	0	0	0	0	0	0	0	LOC_Os02g45000.1	expressed protein	1077		0	0	0	0	0	0	1	NA	NA	NA	F	F	NA	NA		0	0	0	0	0	0	NA	NA	NA	NA	F	F	NA	NA
Sobic.001G033900	NA	PF02536	PTHR13068,PTHR13068:SF3	KOG1267	0	AT5G07900.1	0	Mitochondrial transcription termination factor family protein	LOC_Os11g09990.1	mTERF family protein, expressed	1620		18	0	1	0.783099	0	0.0974905	0.91117	NA	NA	NA	F	F	16.0651	down		0	2	3	0	0.5976	1.2401	0.481897	-1.0532	1	0.730996	F	F	0	up
Sobic.001G034000	weakly similar to MTERF, putative	PF02536	PTHR13068,PTHR13068:SF3	KOG1267	0	AT5G07900.1	0	Mitochondrial transcription termination factor family protein	LOC_Os11g09990.1	mTERF family protein, expressed	2255		10	2	2	0.312545	0.130531	0.140075	0.991629	-0.101803	1	1	F	F	2.30996	no		1	2	1	0.9108	0.5976	0.4134	1.44557	0.531642	1	0.925081	F	F	1.80178	no
Sobic.001G034050	NA	0	0	0	0	0	0	0	0	0	441		0	0	0	0	0	0	1	NA	NA	NA	F	F	NA	NA		0	0	0	0	0	0	NA	NA	NA	NA	F	F	NA	NA
Sobic.001G034100	similar to Probable protein phosphatase 2C POLTERGEIST-LIKE 4	PF00481	PTHR13832,PTHR13832:SF168	KOG0700	GO:0003824	AT2G28890.1	PLL4	poltergeist like 4	LOC_Os03g60650.1	protein phosphatase 2C, putative, expressed	2165		86	639	33	2.79962	43.4385	2.40732	13.0421	4.17348	1.46186e-06	5.57225e-10	T	T	0.122132	up		28	1346	29	25.5023	402.193	11.988	33.5497	5.06823	4.11386e-89	4.17231e-92	T	T	0.123146	up
Sobic.001G034200	NA	PF01158	PTHR10114	KOG3452	GO:0005622,GO:0003735,GO:0005840,GO:0006412	AT2G37600.1	0	Ribosomal protein L36e family protein	LOC_Os01g62350.1	60S ribosomal protein L36-2, putative, expressed	705		0	0	1	0	0	0.224021	0.81698	NA	NA	NA	F	F	0	up		0	0	0	0	0	0	NA	NA	NA	NA	F	F	NA	NA
Sobic.001G034300	similar to Os03g0821200 protein	PF02701	0	0	GO:0006355,GO:0003677	AT3G55370.2	OBP3	OBF-binding protein 3	LOC_Os03g60630.1	dof zinc finger domain containing protein, putative, expressed	2256		6	0	20	0.187444	0	1.40013	0.416644	NA	NA	NA	F	F	0.267752	up		0	0	0	0	0	0	NA	NA	NA	NA	F	F	NA	NA
Sobic.001G034400	similar to Putative uncharacterized protein	0	PTHR19375	0	0	AT3G12580.1	ATHSP70,HSP70	heat shock protein 70	LOC_Os03g16860.1	DnaK family protein, putative, expressed	402		0	0	0	0	0	0	1	NA	NA	NA	F	F	NA	NA		0	0	0	0	0	0	NA	NA	NA	NA	F	F	NA	NA
Sobic.001G034500	similar to Putative uncharacterized protein OJ1754_E06.24	PF00650	PTHR10174:SF3,PTHR10174	KOG1471	0	AT3G46450.1	0	SEC14 cytosolic factor family protein / phosphoglyceride transfer family protein	LOC_Os03g60610.1	SEC14 cytosolic factor family protein, putative, expressed	2229		681	2050	191	21.5326	135.355	13.5332	9.38233	3.32218	1.79442e-22	1.39677e-25	T	T	0.289244	up		8	272	42	7.2864	81.2752	17.362	4.68121	2.22688	1.81005e-06	3.32299e-10	T	T	0.147741	up
Sobic.001G034600	NA	PF00098	PTHR23002	0	GO:0003676,GO:0008270	AT1G75560.2	0	zinc knuckle (CCHC-type) family protein	LOC_Os03g60600.1	zinc knuckle domain containing protein, expressed	1226		87	7	11	5.00136	0.84031	1.41703	0.761392	-0.753879	1	0.887813	F	F	4.43119	down		1	10	8	0.9108	2.9881	3.307	0.903568	-0.146295	1	0.923306	F	F	0.289368	up
Sobic.001G034700	similar to Actin-depolymerizing factor 3	PF00241	PTHR11913	KOG1735	GO:0005622,GO:0003779	AT5G59890.1	ADF4,ATADF4	actin depolymerizing factor 4	LOC_Os04g46910.1	actin-depolymerizing factor, putative, expressed	911		10222	2339	2815	790.818	377.871	488.02	0.774756	-0.369046	1	0.00346191	F	T	1.8266	no		374	826	1052	340.638	246.814	434.877	0.56755	-0.817182	8.11497e-10	1.84565e-13	T	T	0.999392	no
Sobic.001G034900	similar to Actin-depolymerizing factor 3	PF00241	PTHR11913	KOG1735	GO:0005622,GO:0003779	AT5G59880.1	ADF3	actin depolymerizing factor 3	LOC_Os03g60580.1	actin-depolymerizing factor, putative, expressed	1020		0	0	0	0	0	0	1	NA	NA	NA	F	F	NA	NA		0	2	0	0	0.5976	0	NA	NA	NA	NA	F	F	0	up
Sobic.001G035000	similar to Putative uncharacterized protein	0	PTHR26374,PTHR26374:SF459	0	GO:0046872	AT5G59820.1	RHL41,ZAT12	C2H2-type zinc finger family protein	LOC_Os03g60570.1	ZOS3-22 - C2H2 zinc finger protein, expressed	835		0	12	0	0	2.11508	0	3.11508	NA	NA	NA	F	F	0	up		8	3419	8	7.2864	1021.62	3.307	308.926	8.27112	4.03e-203	9.57855e-206	T	T	0.0142184	up
Sobic.001G035100	similar to Putative uncharacterized protein	0	PTHR26374,PTHR26374:SF459	0	GO:0046872	AT2G28200.1	0	C2H2-type zinc finger family protein	LOC_Os03g60560.1	ZOS3-21 - C2H2 zinc finger protein, expressed	1270		0	5	0	0	0.579426	0	1.57943	NA	NA	NA	F	F	0	up		0	0	0	0	0	0	NA	NA	NA	NA	F	F	NA	NA
Sobic.001G035200	similar to ThiF family protein, expressed	PF00899	PTHR10953:SF29,PTHR10953	KOG2016	GO:0003824	AT1G05180.1	AXR1	NAD(P)-binding Rossmann-fold superfamily protein	LOC_Os03g60550.1	ThiF family domain containing protein, putative, expressed	2289		956	49	102	29.4355	3.15052	7.03772	0.51638	-1.15952	1	0.442924	F	F	5.77833	down		3	16	23	2.7324	4.7809	9.5078	0.50284	-0.991829	1	0.291697	F	F	0.382456	no
Sobic.001G035300	similar to Putative uncharacterized protein	0	PTHR26374,PTHR26374:SF459	0	GO:0046872	AT5G59820.1	RHL41,ZAT12	C2H2-type zinc finger family protein	LOC_Os03g60540.1	ZOS3-20 - C2H2 zinc finger protein, expressed	1157		0	0	0	0	0	0	1	NA	NA	NA	F	F	NA	NA		0	0	0	0	0	0	NA	NA	NA	NA	F	F	NA	NA
Sobic.001G035400	similar to Ras-related protein ARA-3	PF00071	PTHR24073,PTHR24073:SF232	KOG0078	GO:0005525,GO:0007264,GO:0005622,GO:0006886,GO:0015031,GO:0006913,GO:0007165,GO:0006184,GO:0003924	AT5G59840.1	0	Ras-related small GTP-binding family protein	LOC_Os03g60530.1	ras-related protein, putative, expressed	1089		644	152	76	41.679	20.5422	11.0221	1.79189	0.898197	1	0.197261	F	F	2.64089	no		35	324	71	31.8779	96.8132	29.35	3.29858	1.72184	6.34167e-05	1.03056e-08	T	T	0.505344	no
Sobic.001G035450	NA	0	0	0	0	0	0	0	LOC_Os08g03400.1	expressed protein	1031		0	0	3	0	0	0.459558	0.685139	NA	NA	NA	F	F	0	up		0	0	0	0	0	0	NA	NA	NA	NA	F	F	NA	NA
Sobic.001G035500	weakly similar to Os03g0819700 protein	0	PTHR21726:SF1,PTHR21726	0	0	AT3G53540.1	0	0	LOC_Os03g60520.1	expressed protein	2716		558	885	204	14.4798	47.9563	11.8625	3.80611	2.01531	0.0319879	8.16682e-06	F	T	0.484123	no		3	76	5	2.7324	22.7093	2.0669	10.9871	3.45774	0.402864	4.46075e-05	F	T	0.220567	up
Sobic.001G035600	similar to Chalcone--flavonone isomerase	PF02431	0	0	GO:0009813,GO:0045430	AT3G55120.1	A11,CFI,TT5	Chalcone-flavanone isomerase family protein	LOC_Os03g60509.2	expressed protein	1214		46	5	3	2.67053	0.606154	0.390283	1.15527	0.635163	1	0.941471	F	F	5.36017	down		143	563	141	130.244	168.228	58.2867	2.88621	1.52918	1.40472e-08	2.95924e-12	T	T	1.14998	no
Sobic.001G035700	NA	0	0	0	0	0	0	0	0	0	592		0	0	0	0	0	0	1	NA	NA	NA	F	F	NA	NA		0	0	0	0	0	0	NA	NA	NA	NA	F	F	NA	NA
Sobic.001G035800	similar to Putative uncharacterized protein	PF00403	PTHR22814,PTHR22814:SF50	KOG1603	GO:0030001,GO:0046872	AT2G37390.2	0	Chloroplast-targeted copper chaperone protein	LOC_Os03g60480.1	heavy metal-associated domain containing protein, expressed	1594		118	7	0	5.21738	0.646311	0	1.64631	NA	NA	NA	F	F	16.1451	down		279	126	47	254.112	37.6496	19.4289	1.93781	0.95443	1	0.0425888	F	F	8.90396	down
Sobic.001G035900	NA	0	0	0	0	AT3G04160.1	0	0	LOC_Os04g28170.1	expressed protein	5164		440	50	176	6.00517	1.425	5.38275	0.379931	-1.91738	1	0.285727	F	F	1.76422	no		0	0	0	0	0	0	NA	NA	NA	NA	F	F	NA	NA
Sobic.001G036050	NA	PF00400	PTHR22847:SF148,PTHR22847	0	GO:0005515	AT3G49400.1	0	Transducin/WD40 repeat-like superfamily protein	LOC_Os01g50690.1	WD domain, G-beta repeat domain containing protein, expressed	3692		413	109	162	7.88401	4.34507	6.92996	0.674035	-0.673468	1	0.703487	F	F	1.39849	no		1	0	2	0.9108	0	0.8268	NA	NA	NA	NA	F	F	2.20319	no
Sobic.001G036200	similar to Expressed protein	0	0	0	0	0	0	0	LOC_Os03g60470.1	glycine-rich protein A3, putative, expressed	1420		0	0	0	0	0	0	1	NA	NA	NA	F	F	NA	NA		2	2	0	1.8216	0.5976	0	NA	NA	NA	NA	F	F	6.09639	down
Sobic.001G036300	similar to Putative uncharacterized protein	PF09127,PF01433	PTHR11533:SF4,PTHR11533	KOG1047	GO:0006508,GO:0008270,GO:0008237,GO:0019370	AT5G13520.1	0	peptidase M1 family protein	LOC_Os03g60460.1	aminopeptidase, putative, expressed	2637		172	12	67	4.59703	0.669735	4.01275	0.333098	-2.58293	1	0.260699	F	F	1.9635	no		0	0	16	0	0	6.6141	0.0755961	-3.72554	1	0.0285307	F	F	0	up
Sobic.001G036400	NA	0	0	0	0	AT1G52565.1	0	0	LOC_Os06g40210.1	expressed protein	1348		0	0	0	0	0	0	1	NA	NA	NA	F	F	NA	NA		0	0	0	0	0	0	NA	NA	NA	NA	F	F	NA	NA
Sobic.001G036600	NA	PF00240	PTHR10666	KOG0001	GO:0005515	AT4G05320.2	UBQ10	polyubiquitin 10	LOC_Os06g46770.1	ubiquitin family protein, putative, expressed	528		0	0	0	0	0	0	1	NA	NA	NA	F	F	NA	NA		0	0	0	0	0	0	NA	NA	NA	NA	F	F	NA	NA
Sobic.001G036700	Predicted protein	0	0	0	0	0	0	0	LOC_Os10g12200.1	OsFBX380 - F-box domain containing protein, expressed	2304		486	33	185	14.8666	2.10796	12.6814	0.227167	-2.58879	1	0.0186332	F	F	2.01045	no		2	9	16	1.8216	2.6893	6.6141	0.406601	-1.29831	1	0.278715	F	F	0.391599	no
Sobic.001G036800	similar to Indeterminate spikelet 1	PF00847	PTHR11795:SF332,PTHR11795	0	GO:0006355,GO:0003700	AT2G28550.3	RAP2.7,TOE1	related to AP2.7	LOC_Os03g60430.2	AP2 domain containing protein, expressed	1643		24	1	22	1.02952	0.0895765	2.11477	0.34981	-4.56123	1	0.3157	F	F	0.934079	no		8	0	10	7.2864	0	4.1338	NA	NA	NA	NA	F	F	3.52528	down
Sobic.001G036900	similar to 40S ribosomal protein S23-1	PF00164	PTHR11652	KOG1749	GO:0005622,GO:0003735,GO:0005840,GO:0006412,GO:0015935	AT5G02960.1	0	Ribosomal protein S12/S23 family protein	LOC_Os03g60400.1	40S ribosomal protein S23, putative, expressed	903		525	13	45	40.9761	2.11879	7.8705	0.351591	-1.89322	1	0.174437	F	F	8.20401	down		14	2	11	12.7512	0.5976	4.5472	0.131422	-2.92773	1	0.112915	F	F	4.95693	down
Sobic.001G037000	similar to Putative PHD-finger domain containing protein	PF00628,PF12165	PTHR23123	KOG1632	GO:0005515,GO:0006355,GO:0042393,GO:0008270	AT5G05610.1	AL1	alfin-like 1	LOC_Os07g12910.1	PHD finger protein, putative, expressed	1270		52	32	21	2.88575	3.70833	2.61152	1.3037	0.50588	1	0.842007	F	F	0.913234	no		38	221	186	34.6103	66.0362	76.8889	0.858852	-0.219518	1	0.400876	F	F	0.484314	no
Sobic.001G037033	NA	0	0	0	0	0	0	0	0	0	703		3	0	1	0.300763	0	0.224658	0.816554	NA	NA	NA	F	F	2.67752	no		0	0	0	0	0	0	NA	NA	NA	NA	F	F	NA	NA
Sobic.001G037066	NA	0	0	0	0	0	0	0	LOC_Os05g51900.1	expressed protein	666		0	0	0	0	0	0	1	NA	NA	NA	F	F	NA	NA		0	0	0	0	0	0	NA	NA	NA	NA	F	F	NA	NA
Sobic.001G037100	NA	0	PTHR13650	KOG1884	0	AT4G39420.2	0	0	LOC_Os01g08750.1	expressed protein	9993		1813	489	1268	12.7868	7.20186	20.0401	0.38982	-1.47645	1	0.0507538	F	F	0.938754	no		5	17	19	4.554	5.0797	7.8542	0.64675	-0.628721	1	0.542744	F	F	0.704196	no
Sobic.001G037150	NA	0	0	0	0	0	0	0	0	0	753		0	0	0	0	0	0	1	NA	NA	NA	F	F	NA	NA		0	0	0	0	0	0	NA	NA	NA	NA	F	F	NA	NA
Sobic.001G037200	NA	0	0	0	0	0	0	0	0	0	261		0	0	0	0	0	0	1	NA	NA	NA	F	F	NA	NA		0	0	0	0	0	0	NA	NA	NA	NA	F	F	NA	NA
Sobic.001G037300	NA	0	0	0	0	0	0	0	0	0	360		4	0	0	0.783099	0	0	1	NA	NA	NA	F	F	NA	NA		0	0	0	0	0	0	NA	NA	NA	NA	F	F	NA	NA
Sobic.001G037400	similar to Os12g0235700 protein	PF00069,PF00560,PF08263	PTHR24420,PTHR24420:SF854	KOG1187	GO:0004672,GO:0005515,GO:0006468,GO:0005524,GO:0004713	AT1G67510.1	0	Leucine-rich repeat protein kinase family protein	LOC_Os12g13300.1	expressed protein	3248		0	0	0	0	0	0	1	NA	NA	NA	F	F	NA	NA		0	0	0	0	0	0	NA	NA	NA	NA	F	F	NA	NA
Sobic.001G037500	NA	0	0	0	0	AT5G48470.1	0	0	LOC_Os11g23790.2	expressed protein	2703		327	38	48	8.5263	2.06904	2.80461	0.806664	-0.438838	1	0.912574	F	F	3.49894	down		0	0	0	0	0	0	NA	NA	NA	NA	F	F	NA	NA
Sobic.001G037550	NA	0	0	0	0	0	0	0	0	0	542		0	0	0	0	0	0	1	NA	NA	NA	F	F	NA	NA		0	0	0	0	0	0	NA	NA	NA	NA	F	F	NA	NA
Sobic.001G037600	NA	0	0	0	0	0	0	0	0	0	977		2	3	0	0.144276	0.451917	0	1.45192	NA	NA	NA	F	F	0.638508	no		0	0	0	0	0	0	NA	NA	NA	NA	F	F	NA	NA
Sobic.001G037700	weakly similar to OSJNBa0009P12.16 protein	0	0	0	0	0	0	0	LOC_Os04g50200.1	OsFBX151 - F-box domain containing protein, expressed	1572		0	0	0	0	0	0	1	NA	NA	NA	F	F	NA	NA		0	0	0	0	0	0	NA	NA	NA	NA	F	F	NA	NA
Sobic.001G037800	similar to Putative uncharacterized protein	PF01370	PTHR10366,PTHR10366:SF9	KOG1502	GO:0003824,GO:0050662,GO:0044237	AT5G58490.1	0	NAD(P)-binding Rossmann-fold superfamily protein	LOC_Os03g60380.1	cinnamoyl CoA reductase, putative, expressed	1504		1	0	2	0.046861	0	0.210019	0.826433	NA	NA	NA	F	F	0.446254	no		0	0	0	0	0	0	NA	NA	NA	NA	F	F	NA	NA
Sobic.001G037900	similar to Putative uncharacterized protein	PF01370	PTHR10366,PTHR10366:SF9	KOG1502	GO:0003824,GO:0050662,GO:0044237	AT5G58490.1	0	NAD(P)-binding Rossmann-fold superfamily protein	LOC_Os03g60380.1	cinnamoyl CoA reductase, putative, expressed	1858		88	13	60	3.33807	1.02974	5.10015	0.332737	-2.30825	1	0.226223	F	F	1.08911	no		30	18	62	27.3239	5.3785	25.6296	0.209855	-2.25254	1	0.00038506	F	T	1.76237	no
Sobic.001G038000	NA	PF00328	PTHR20963:SF8,PTHR20963	KOG1382	GO:0003993	AT1G09870.1	0	histidine acid phosphatase family protein	LOC_Os03g60370.1	histidine acid phosphatase, putative, expressed	2061		825	1715	429	28.2121	122.467	32.8743	3.64485	1.89736	1.61109e-09	7.3827e-13	T	T	0.363228	no		18	458	99	16.3943	136.853	40.9246	3.34404	1.74159	1.98363e-08	4.14237e-12	T	T	0.184436	up
Sobic.001G038050	NA	0	0	0	0	0	0	0	0	0	159		0	0	0	0	0	0	1	NA	NA	NA	F	F	NA	NA		0	0	0	0	0	0	NA	NA	NA	NA	F	F	NA	NA
Sobic.001G038100	similar to Putative uncharacterized protein OSJNBa0094J08.8	0	0	0	0	AT3G14750.1	0	0	LOC_Os03g60360.1	protein kinase PKN/PRK1, effector, putative, expressed	1489		55	19	32	2.60332	1.87798	3.39416	0.654955	-0.853875	1	0.756205	F	F	0.987575	no		14	22	70	12.7512	6.5737	28.9366	0.227176	-2.13812	1	0.000245041	F	T	0.718169	no
Sobic.001G038200	similar to Putative uncharacterized protein	PF03005	PTHR13533,PTHR13533:SF3	0	0	AT2G40320.1	TBL33	TRICHOME BIREFRINGENCE-LIKE 33	LOC_Os03g60350.1	leaf senescence related protein, putative, expressed	2123		12	37	15	0.398373	2.56498	1.11588	1.68486	1.20076	1	0.673931	F	F	0.216457	up		0	9	0	0	2.6892	0	NA	NA	NA	NA	F	F	0	up
Sobic.001G038300	similar to Expressed protein	PF03005	PTHR13533,PTHR13533:SF3	0	0	AT2G40320.1	TBL33	TRICHOME BIREFRINGENCE-LIKE 33	LOC_Os03g60340.1	leaf senescence related protein, putative, expressed	1886		0	0	2	0	0	0.167481	0.856545	NA	NA	NA	F	F	0	up		12	1	22	10.9296	0.2988	9.0944	0.0328554	-4.92773	1	0.00478365	F	T	2.32713	no
Sobic.001G038400	similar to Putative uncharacterized protein	PF03005	PTHR13533,PTHR13533:SF3	0	0	AT2G38320.1	TBL34	TRICHOME BIREFRINGENCE-LIKE 34	LOC_Os03g60300.1	expressed protein	2952		0	0	0	0	0	0	1	NA	NA	NA	F	F	NA	NA		0	0	0	0	0	0	NA	NA	NA	NA	F	F	NA	NA
Sobic.001G038450	NA	0	0	0	0	0	0	0	0	0	727		0	0	0	0	0	0	1	NA	NA	NA	F	F	NA	NA		0	0	0	0	0	0	NA	NA	NA	NA	F	F	NA	NA
Sobic.001G038500	similar to Putative uncharacterized protein	PF01490	PTHR22950	KOG1304	0	AT3G11900.1	ANT1	aromatic and neutral transporter 1	LOC_Os03g60260.1	ANT1, putative, expressed	2217		0	0	0	0	0	0	1	NA	NA	NA	F	F	NA	NA		60	41	59	54.6478	12.251	24.3896	0.502304	-0.993367	1	0.0684629	F	F	2.98291	no
Sobic.001G038601	NA	0	0	0	0	0	0	0	LOC_Os12g37380.1	RNA pseudouridine synthase, putative, expressed	468		0	0	0	0	0	0	1	NA	NA	NA	F	F	NA	NA		0	0	0	0	0	0	NA	NA	NA	NA	F	F	NA	NA
Sobic.001G038700	similar to Os03g0817100 protein	PF04535	0	0	0	AT2G38480.1	0	Uncharacterised protein family (UPF0497)	LOC_Os03g60250.1	membrane associated DUF588 domain containing protein, putative, expressed	1653		54	20	23	2.3024	1.78069	2.19752	0.869641	-0.303437	1	0.952949	F	F	1.1575	no		24	8	31	21.8591	2.3905	12.8148	0.186542	-2.42243	1	0.0111307	F	F	2.87519	no
Sobic.001G038800	weakly similar to SCAR-like protein 1	0	PTHR12902	0	GO:0003779	AT2G38440.1	ATSCAR2,DIS3,ITB1,SCAR2,WAVE4	SCAR homolog 2	LOC_Os03g60240.1	SCAR-like protein 1, putative, expressed	6841		867	431	337	8.9322	9.27234	7.78015	1.16995	0.253137	1	0.869973	F	F	1.04761	no		6	47	30	5.4648	14.0439	12.4014	1.13244	0.179441	1	0.889848	F	F	0.413291	no
Sobic.001G038900	similar to Expressed protein	PF04525	0	0	0	AT5G01750.2	0	Protein of unknown function (DUF567)	LOC_Os03g60220.1	DUF567 domain containing protein, putative, expressed	1314		4	3	0	0.214548	0.336014	0	1.33601	NA	NA	NA	F	F	1.27702	no		0	3	0	0	0.8964	0	NA	NA	NA	NA	F	F	0	up
Sobic.001G039000	similar to Os03g0816700 protein	PF04525	0	0	0	AT5G01750.2	0	Protein of unknown function (DUF567)	LOC_Os03g60210.1	DUF567 domain containing protein, putative, expressed	1061		0	0	0	0	0	0	1	NA	NA	NA	F	F	NA	NA		0	0	0	0	0	0	NA	NA	NA	NA	F	F	NA	NA
Sobic.001G039100	similar to Oxidoreductase, 2OG-Fe oxygenase family protein, putative, expressed	0	PTHR16557	0	GO:0016491,GO:0016706,GO:0055114	AT3G14160.1	0	2-oxoglutarate-dependent dioxygenase family protein	LOC_Os03g60190.1	oxidoreductase, 2OG-Fe oxygenase family protein, putative, expressed	1553		4	4	2	0.18153	0.379071	0.203393	1.14599	0.898197	1	0.937325	F	F	0.623317	no		0	0	0	0	0	0	NA	NA	NA	NA	F	F	NA	NA
Sobic.001G039200	similar to Putative uncharacterized protein	PF05097	0	0	0	AT5G01790.1	0	0	LOC_Os01g60940.1	expressed protein	1040		0	0	0	0	0	0	1	NA	NA	NA	F	F	NA	NA		0	0	0	0	0	0	NA	NA	NA	NA	F	F	NA	NA
Sobic.001G039300	similar to Putative uncharacterized protein	PF01926	PTHR11649,PTHR11649:SF46	KOG2486	GO:0005525,GO:0000917	AT5G58370.2	0	P-loop containing nucleoside triphosphate hydrolases superfamily protein	LOC_Os03g60180.1	GTPase of unknown function domain containing protein, putative, expressed	2252		266	16	50	8.32477	1.04564	3.50654	0.453927	-1.74566	1	0.461942	F	F	3.65748	down		0	0	0	0	0	0	NA	NA	NA	NA	F	F	NA	NA
Sobic.001G039400	NA	PF01283	PTHR12538	KOG1768	GO:0005622,GO:0003735,GO:0005840,GO:0006412	AT2G40510.1	0	Ribosomal protein S26e family protein	LOC_Os05g39960.1	40S ribosomal protein S26, putative, expressed	474		322	9	43	47.8781	2.79445	14.3274	0.24756	-2.35814	1	0.017697	F	F	5.59263	down		83	22	127	75.5961	6.5737	52.4994	0.125215	-2.99752	4.58624e-06	8.21386e-10	T	T	2.55941	no
Sobic.001G039500	similar to Protein kinase domain containing protein, expressed	PF07714	PTHR23257:SF140,PTHR23257	KOG0192	GO:0004672,GO:0006468,GO:0004674,GO:0004713,GO:0005524	AT5G01850.1	0	Protein kinase superfamily protein	LOC_Os03g60150.1	protein kinase domain containing protein, expressed	2141		252	129	174	8.29551	8.86757	12.8354	0.713211	-0.533519	1	0.66665	F	F	0.764458	no		1	2	1	0.9108	0.5976	0.4134	1.44557	0.531642	1	0.925081	F	F	1.80178	no
Sobic.001G039600	similar to Putative uncharacterized protein OSJNBa0094J08.30	0	0	0	0	AT5G05230.1	0	RING/U-box superfamily protein	LOC_Os03g60140.1	U-box domain-containing protein, putative, expressed	1759		176	54	37	7.0519	4.51814	3.3221	1.27673	0.443631	1	0.845311	F	F	1.7989	no		13	25	17	11.8404	7.4701	7.0275	1.06298	0.088116	1	0.968433	F	F	1.63343	no
Sobic.001G039700	similar to Putative uncharacterized protein	PF07500,PF01096,PF08711	PTHR11477	KOG1105	GO:0003676,GO:0006351,GO:0005634,GO:0008270,GO:0003677,GO:0006355	AT2G38560.1	TFIIS	transcript elongation factor IIS	LOC_Os03g60130.2	transcription elongation factor protein, putative, expressed	1671		269	247	144	11.3458	21.7547	13.6102	1.55745	0.67664	1	0.324442	F	F	0.641643	no		11	109	65	10.0188	32.5699	26.8698	1.21214	0.277554	1	0.662964	F	F	0.337108	no
Sobic.001G039750	NA	0	0	0	0	0	0	0	0	0	579		0	1	0	0	0.254187	0	1.25419	NA	NA	NA	F	F	0	up		0	0	0	0	0	0	NA	NA	NA	NA	F	F	NA	NA
Sobic.001G039800	weakly similar to Putative uncharacterized protein	PF00847	0	0	GO:0006355,GO:0003700	AT4G27950.1	CRF4	cytokinin response factor 4	LOC_Os03g60120.1	AP2 domain containing protein, expressed	1148		20	0	5	1.22786	0	0.687869	0.592463	NA	NA	NA	F	F	3.57003	down		13	18	38	11.8404	5.3785	15.7085	0.342394	-1.54627	1	0.0391335	F	F	1.123	no
Sobic.001G039900	similar to Expressed protein	PF00013	PTHR11208,PTHR11208:SF28	KOG1588	GO:0003723	AT2G38610.1	0	RNA-binding KH domain-containing protein	LOC_Os03g60110.1	KH domain containing protein, putative, expressed	1500		3030	517	1329	142.367	50.726	139.93	0.367033	-1.46391	4.22002e-06	1.56221e-09	T	T	1.49345	no		26	17	71	23.6807	5.0797	29.35	0.173073	-2.53055	0.35859	3.99397e-05	F	T	1.3756	no
Sobic.001G040000	NA	PF01196	PTHR14413,PTHR14413:SF9	KOG3280	GO:0005622,GO:0003735,GO:0005840,GO:0006412	AT3G54210.1	0	Ribosomal protein L17 family protein	LOC_Os03g60100.1	50S ribosomal protein L17, putative, expressed	952		161	41	120	11.9192	6.33839	19.9077	0.350989	-1.65114	1	0.030761	F	F	0.908266	no		317	478	397	288.723	142.829	164.112	0.870316	-0.20039	1	0.230016	F	F	1.88129	no
Sobic.001G040100	similar to Methylenetetrahydrofolate reductase 1	PF02219	PTHR21091:SF1,PTHR21091	KOG0564	GO:0006555,GO:0055114,GO:0004489	AT2G44160.1	MTHFR2	methylenetetrahydrofolate reductase 2	LOC_Os03g60090.1	methylenetetrahydrofolate reductase, putative, expressed	2214		3044	201	1284	96.9005	13.3613	91.5935	0.155101	-2.77718	6.18539e-11	3.01679e-14	T	T	1.84652	no		56	60	138	51.0046	17.9283	57.0465	0.314275	-1.6699	0.0707644	8.59335e-06	F	T	1.36058	no
Sobic.001G040200	similar to Stress-induced transcription factor NAC1	PF02365	0	0	GO:0006355,GO:0003677	AT5G08790.1	anac081,ATAF2	NAC (No Apical Meristem) domain transcriptional regulator superfamily protein	LOC_Os03g60080.1	NAC domain-containing protein 67, putative, expressed	1718		4	103	14	0.164095	8.8236	1.28701	4.29539	2.77734	1	0.0421057	F	F	0.03246	up		195	4266	765	177.605	1274.71	316.236	4.03087	2.01109	3.61309e-126	5.02223e-129	T	T	0.22327	up
Sobic.001G040300	similar to OSJNBa0035I04.2 protein	0	PTHR21290:SF13,PTHR21290	KOG3058	0	AT1G43580.1	0	Sphingomyelin synthetase family protein	LOC_Os04g34620.1	expressed protein	1682		109	6	2	4.5673	0.524997	0.187794	1.28389	1.48316	1	0.867493	F	F	12.8153	down		8	3	3	7.2864	0.8964	1.2401	0.722845	-0.468242	1	0.883352	F	F	6.82088	down
Sobic.001G040400	NA	PF00036	PTHR10891:SF137,PTHR10891	0	GO:0005509	AT3G59440.1	0	Calcium-binding EF-hand family protein	LOC_Os03g59770.1	EF hand family protein, putative, expressed	684		0	0	0	0	0	0	1	NA	NA	NA	F	F	NA	NA		0	0	0	0	0	0	NA	NA	NA	NA	F	F	NA	NA
Sobic.001G040500	similar to Putative uncharacterized protein	PF00097	PTHR22763	0	GO:0005515,GO:0008270,GO:0046872	AT1G55530.1	0	RING/U-box superfamily protein	LOC_Os03g59760.2	RING finger protein 126, putative, expressed	2343		2676	114	584	80.4957	7.16085	39.3657	0.202173	-2.45874	0.0380706	9.61888e-06	F	T	3.46021	down		15	23	144	13.662	6.8725	59.5268	0.115452	-3.11463	1.16716e-07	2.3103e-11	T	T	0.41151	no
Sobic.001G040600	NA	PF03989,PF00521	PTHR10169:SF4,PTHR10169	KOG0355	GO:0003916,GO:0005524,GO:0003677,GO:0006265,GO:0003918,GO:0005694,GO:0006259,GO:0051259,GO:0034618	AT3G10690.1	GYRA	DNA GYRASE A	LOC_Os02g47150.1	DNA topoisomerase 2, putative, expressed	3358		100	0	20	2.09884	0	0.940647	0.515292	NA	NA	NA	F	F	4.46254	down		0	0	0	0	0	0	NA	NA	NA	NA	F	F	NA	NA
Sobic.001G040701	NA	0	0	0	0	0	0	0	LOC_Os08g38289.1	expressed protein	573		0	0	0	0	0	0	1	NA	NA	NA	F	F	NA	NA		0	0	0	0	0	0	NA	NA	NA	NA	F	F	NA	NA
Sobic.001G040800	similar to Putative uncharacterized protein	PF00025	PTHR11711	KOG0070	GO:0005525,GO:0005622,GO:0006886,GO:0015031,GO:0007264	AT1G10630.1	ARFA1F,ATARFA1F	ADP-ribosylation factor A1F	LOC_Os03g59740.3	ADP-ribosylation factor, putative, expressed	1168		7107	2863	1742	428.847	360.753	235.55	1.52929	0.61498	0.00193141	5.60942e-07	T	T	1.43835	no		85	653	301	77.4178	195.12	124.428	1.56814	0.649058	1	0.000653599	F	T	0.484546	no
Sobic.001G040900	NA	PF02365	0	0	GO:0006355,GO:0003677	AT2G18060.1	ANAC037,VND1	vascular related NAC-domain protein 1	LOC_Os03g59730.1	No apical meristem protein, putative, expressed	1410		0	0	0	0	0	0	1	NA	NA	NA	F	F	NA	NA		0	0	0	0	0	0	NA	NA	NA	NA	F	F	NA	NA
Sobic.001G041000	similar to Ribosomal protein l36 containing protein	PF00444	PTHR18804,PTHR18804:SF7	KOG4122	GO:0005622,GO:0003735,GO:0005840,GO:0006412	AT5G20180.2	0	Ribosomal protein L36	LOC_Os03g59720.1	ribosomal protein L36 containing protein, expressed	698		77	0	4	7.77489	0	0.90507	0.524915	NA	NA	NA	F	F	17.1808	down		18	26	69	16.3943	7.769	28.5233	0.272374	-1.87634	1	0.000887145	F	T	0.903459	no
Sobic.001G041100	similar to Putative uncharacterized protein	PF00076	PTHR22630	KOG0114	GO:0003676,GO:0000166	AT5G12190.1	0	RNA-binding (RRM/RBD/RNP motifs) family protein	LOC_Os03g59710.1	RNA recognition motif containing protein, putative, expressed	981		345	95	49	24.7862	14.2523	7.88868	1.71593	0.853343	1	0.337485	F	F	2.23893	no		5	64	26	4.554	19.1236	10.7479	1.77929	0.831299	1	0.233901	F	F	0.304906	no
Sobic.001G041200	similar to Peptidyl-prolyl cis-trans isomerase	PF00160	PTHR11071:SF58,PTHR11071	KOG0879	GO:0006457,GO:0003755	AT2G38730.1	0	Cyclophilin-like peptidyl-prolyl cis-trans isomerase family protein	LOC_Os03g59700.1	peptidyl-prolyl cis-trans isomerase, putative, expressed	1234		74	36	8	4.22645	4.29358	1.02389	2.61555	2.06812	1	0.303439	F	F	1.58965	no		8	43	30	7.2864	12.8487	12.4015	1.03606	0.0511078	1	0.990696	F	F	0.577136	no
Sobic.001G041300	similar to Putative uncharacterized protein	PF04759	0	0	0	AT2G21990.1	0	Protein of unknown function, DUF617	LOC_Os03g59690.1	DUF617 domain containing protein, expressed	1181		0	0	0	0	0	0	1	NA	NA	NA	F	F	NA	NA		0	0	0	0	0	0	NA	NA	NA	NA	F	F	NA	NA
Sobic.001G041400	similar to Putative uncharacterized protein	PF04795,PF04438	PTHR21561:SF8,PTHR21561	0	GO:0031011	AT2G47350.1	0	HIT zinc finger ;PAPA-1-like conserved region	LOC_Os03g59680.1	PAPA-1-like conserved region family protein, expressed	2343		70	25	25	2.10564	1.57036	1.68518	0.957241	-0.101803	1	1	F	F	1.29358	no		2	0	1	1.8216	0	0.4134	NA	NA	NA	NA	F	F	8.81277	down
Sobic.001G041450	NA	0	0	0	0	0	0	0	0	0	413		0	0	0	0	0	0	1	NA	NA	NA	F	F	NA	NA		0	0	0	0	0	0	NA	NA	NA	NA	F	F	NA	NA
Sobic.001G041500	similar to Putative DNA binding protein	PF00010	PTHR10985:SF44,PTHR10985	0	GO:0046983	AT2G41130.1	0	basic helix-loop-helix (bHLH) DNA-binding superfamily protein	LOC_Os03g59670.1	basic helix-loop-helix, putative, expressed	1180		0	0	0	0	0	0	1	NA	NA	NA	F	F	NA	NA		0	0	0	0	0	0	NA	NA	NA	NA	F	F	NA	NA
Sobic.001G041600	similar to Putative clathrin assembly protein	PF01217	PTHR11753	KOG0934	GO:0015031,GO:0008565,GO:0006886,GO:0016192,GO:0030117	AT2G17380.1	AP19	associated protein 19	LOC_Os03g59660.1	clathrin adaptor complex small chain domain containing protein, expressed	948		0	0	0	0	0	0	1	NA	NA	NA	F	F	NA	NA		0	0	0	0	0	0	NA	NA	NA	NA	F	F	NA	NA
Sobic.001G041700	NA	PF00533	0	0	0	0	0	0	LOC_Os03g59650.1	BRCA1 C Terminus domain containing protein, expressed	3825		277	150	194	5.10396	5.77154	8.01028	0.751535	-0.472897	1	0.795583	F	F	0.74068	no		0	0	0	0	0	0	NA	NA	NA	NA	F	F	NA	NA
Sobic.001G041800	similar to Chloroplast Mg-chelatase subunit XANTHA-G precursor	PF00092,PF01078	PTHR10338	0	GO:0015979,GO:0015995,GO:0016851,GO:0017111,GO:0000166,GO:0005524	AT1G08520.1	ALB-1V,ALB1,CHLD,PDE166,V157	ALBINA 1	LOC_Os03g59640.1	magnesium-chelatase subunit chlD, chloroplast precursor, putative, expressed	3250		2171	1776	2060	47.0799	80.4251	100.106	0.805341	-0.315815	1	0.387646	F	F	0.52157	no		1	3	3	0.9108	0.8964	1.2402	0.722787	-0.468358	1	0.885185	F	F	0.85257	no
Sobic.001G041900	similar to Putative uncharacterized protein	PF01734,PF11815	PTHR11711,PTHR11711:SF1	KOG2214	GO:0006629,GO:0005525	AT5G04040.1	SDP1	Patatin-like phospholipase family protein	LOC_Os03g59620.1	phospholipase, patatin family, putative, expressed	3557		150	2	48	2.97212	0.0827519	2.13125	0.345789	-4.68677	1	0.309544	F	F	2.68484	no		2	2	14	1.8216	0.5976	5.7874	0.103259	-3.27566	1	0.054372	F	F	0.570587	no
Sobic.001G042000	similar to Putative short chain alcohol dehydrogenase	PF00106	PTHR24314,PTHR24314:SF85	KOG0725	GO:0008152,GO:0016491	AT1G52340.1	ABA2,ATABA2,ATSDR1,GIN1,ISI4,SDR1,SIS4,SRE1	NAD(P)-binding Rossmann-fold superfamily protein	LOC_Os03g59610.1	oxidoreductase, short chain dehydrogenase/reductase family protein, putative, expressed	1144		5	6	1	0.308037	0.771893	0.138055	1.55695	2.48316	1	0.720244	F	F	0.677044	no		39	6	97	35.5211	1.7928	40.098	0.0447105	-4.48324	3.59786e-06	6.513e-10	T	T	1.69589	no
Sobic.001G042100	NA	PF07893	0	0	0	0	0	0	LOC_Os12g01880.1	expressed protein	828		0	1	0	0	0.177747	0	1.17775	NA	NA	NA	F	F	0	up		0	0	0	0	0	0	NA	NA	NA	NA	F	F	NA	NA
Sobic.001G042200	similar to Expressed protein	PF08356,PF08477,PF08355	PTHR24072,PTHR24072:SF12	KOG1707	GO:0005622,GO:0005525,GO:0007264,GO:0015031,GO:0005509	AT5G27540.2	emb2473,MIRO1	MIRO-related GTP-ase 1	LOC_Os03g59590.1	ATP/GTP/Ca++ binding protein, putative, expressed	2737		1524	201	242	39.2436	10.8082	13.9643	0.789093	-0.369614	1	0.787717	F	F	3.16833	down		37	108	94	33.6994	32.2711	38.8578	0.830492	-0.267961	1	0.497589	F	F	0.947559	no
Sobic.001G042301	NA	0	0	0	0	0	0	0	0	0	300		0	0	0	0	0	0	1	NA	NA	NA	F	F	NA	NA		0	0	0	0	0	0	NA	NA	NA	NA	F	F	NA	NA
Sobic.001G042400	NA	0	0	0	0	0	0	0	LOC_Os05g08090.3	expressed protein	1747		19	3	2	0.766513	0.252732	0.180807	1.06091	0.48316	1	0.972619	F	F	3.53608	down		0	0	0	0	0	0	NA	NA	NA	NA	F	F	NA	NA
Sobic.001G042500	similar to Expressed protein	0	0	0	0	AT1G64980.1	0	Nucleotide-diphospho-sugar transferases superfamily protein	LOC_Os10g37230.1	expressed protein	1310		0	0	0	0	0	0	1	NA	NA	NA	F	F	NA	NA		4	32	1	3.6432	9.5618	0.4134	23.1297	4.53167	1	0.00515997	F	T	0.730452	no
Sobic.001G042600	NA	PF04195	0	0	0	AT2G15420.1	0	myosin heavy chain-related	LOC_Os06g07800.1	expressed protein	2124		0	0	0	0	0	0	1	NA	NA	NA	F	F	NA	NA		0	0	0	0	0	0	NA	NA	NA	NA	F	F	NA	NA
Sobic.001G042700	NA	PF04195	0	0	0	0	0	0	LOC_Os06g07800.1	expressed protein	2736		1	5	3	0.0257598	0.268959	0.173174	1.08165	0.635163	1	0.962768	F	F	0.116525	up		0	0	0	0	0	0	NA	NA	NA	NA	F	F	NA	NA
Sobic.001G042800	similar to Putative NUDIX hydrolase	PF00293	PTHR12629	KOG2839	GO:0016787	AT3G12600.1	atnudt16,NUDT16	nudix hydrolase homolog 16	LOC_Os03g59580.1	hydrolase, NUDIX family, domain containing protein, expressed	1102		128	14	36	8.1863	1.86973	5.15939	0.465911	-1.46437	1	0.42348	F	F	2.32925	no		12	12	14	10.9296	3.5857	5.7873	0.619581	-0.690636	1	0.57558	F	F	2.33215	no
Sobic.001G042901	similar to Putative uncharacterized protein	PF01715	PTHR11088,PTHR11088:SF20	KOG1384	GO:0005524,GO:0008033	AT5G19040.1	ATIPT5,IPT5	isopentenyltransferase 5	LOC_Os03g59570.1	IPP transferase, putative, expressed	1937		2	0	0	0.0727712	0	0	1	NA	NA	NA	F	F	NA	NA		0	0	0	0	0	0	NA	NA	NA	NA	F	F	NA	NA
Sobic.001G043000	similar to OSJNBa0081C01.23 protein	PF00106	PTHR24322	KOG1208	GO:0008152,GO:0016491	AT3G61220.1	0	NAD(P)-binding Rossmann-fold superfamily protein	LOC_Os04g44980.1	short-chain dehydrogenase/reductase, putative, expressed	1514		44	7	3	2.04826	0.680462	0.312948	1.27991	1.12059	1	0.881667	F	F	4.1237	down		13	1	4	11.8404	0.2988	1.6535	0.180708	-2.46827	1	0.428178	F	F	12.1297	down
Sobic.001G043100	NA	PF07817	PTHR12960	KOG2412	GO:0016973,GO:0005643	AT1G13120.1	emb1745	embryo defective 1745	LOC_Os02g38250.1	EMB1745, putative, expressed	2340		311	93	186	9.36707	5.84923	12.5538	0.505337	-1.1018	1	0.287169	F	F	1.01799	no		2	24	7	1.8216	7.1713	2.8937	2.47825	1.30932	1	0.288326	F	F	0.361967	no
Sobic.001G043200	similar to Expressed protein	0	0	0	0	AT4G17430.1	0	O-fucosyltransferase family protein	LOC_Os10g41180.1	expressed protein	3022		90	3	11	2.09897	0.146103	0.574878	0.727741	-1.97627	1	0.820353	F	F	5.82255	down		0	0	0	0	0	0	NA	NA	NA	NA	F	F	NA	NA
Sobic.001G043300	NA	PF00069	PTHR24058:SF30,PTHR24058	KOG0671	GO:0004672,GO:0006468,GO:0005524,GO:0004674,GO:0004713	AT4G24740.1	AFC2,AME1,FC2	FUS3-complementing gene 2	LOC_Os12g27520.1	serine/threonine-protein kinase AFC2, putative, expressed	1152		7	0	5	0.428257	0	0.68548	0.593303	NA	NA	NA	F	F	1.24951	no		0	0	0	0	0	0	NA	NA	NA	NA	F	F	NA	NA
Sobic.001G043400	similar to Expressed protein	PF04842	0	0	0	AT1G48840.1	0	Plant protein of unknown function (DUF639)	LOC_Os10g03830.1	expressed protein	2626		720	27	176	19.324	1.51322	10.5851	0.216935	-2.80635	1	0.0262575	F	F	3.19449	down		6	7	73	5.4648	2.0916	30.1768	0.0693115	-3.85076	0.00256538	3.62909e-07	T	T	0.338709	no
Sobic.001G043500	NA	PF00076	PTHR24011,PTHR24011:SF284	KOG0130	GO:0003676,GO:0005737,GO:0003723,GO:0005634,GO:0006396,GO:0000166	AT1G51510.1	Y14	RNA-binding (RRM/RBD/RNP motifs) family protein	LOC_Os03g59550.1	RNA recognition motif containing protein, putative, expressed	948		2	0	0	0.14869	0	0	1	NA	NA	NA	F	F	NA	NA		0	0	0	0	0	0	NA	NA	NA	NA	F	F	NA	NA
Sobic.001G043601	NA	0	PTHR12456:SF2,PTHR12456	0	0	AT3G05250.1	0	RING/U-box superfamily protein	LOC_Os03g59540.1	zinc finger, C3HC4 type domain containing protein, expressed	801		71	16	13	6.24719	2.93981	2.56323	1.10568	0.197758	1	0.952451	F	F	2.27045	no		7	17	13	6.3756	5.0797	5.374	0.945236	-0.081253	1	0.921814	F	F	1.21978	no
Sobic.001G043700	similar to Os03g0809400 protein	0	0	0	0	AT1G75150.1	0	0	LOC_Os03g59480.1	expressed protein	5188		32	28	20	0.434719	0.79431	0.608846	1.11528	0.383624	1	0.95829	F	F	0.619631	no		0	0	0	0	0	0	NA	NA	NA	NA	F	F	NA	NA
Sobic.001G043800	similar to Expressed protein	PF07228	PTHR12320	KOG1379	GO:0003824	AT4G16580.1	0	Protein phosphatase 2C family protein	LOC_Os03g59470.1	stage II sporulation protein E, putative, expressed	1992		673	141	325	23.8114	10.4175	25.7674	0.426542	-1.30655	1	0.0425017	F	F	1.3161	no		30	92	78	27.3239	27.4901	32.2437	0.852573	-0.230105	1	0.598187	F	F	0.914856	no
Sobic.001G043900	similar to Origin recognition complex subunit 2	PF04084	PTHR14052	0	GO:0005634,GO:0006260,GO:0000808	AT2G37560.1	ATORC2,ORC2	origin recognition complex second largest subunit 2	LOC_Os03g08640.1	ORC2 - Putative origin recognition complex subunit 2, expressed	1556		424	76	77	19.205	7.18846	7.81553	0.928867	-0.120662	1	0.972601	F	F	2.55999	no		0	0	0	0	0	0	NA	NA	NA	NA	F	F	NA	NA
Sobic.001G044000	NA	PF03798	0	0	GO:0016021	AT5G14280.1	0	DNA-binding storekeeper protein-related	LOC_Os05g23700.1	DNA-binding storekeeper protein-related, putative, expressed	2676		0	4	0	0	0.219991	0	1.21999	NA	NA	NA	F	F	0	up		1	0	2	0.9108	0	0.8268	NA	NA	NA	NA	F	F	2.20319	no
Sobic.001G044100	similar to Putative uncharacterized protein	PF00067	PTHR24298:SF44,PTHR24298	KOG0156	GO:0055114,GO:0005506,GO:0020037,GO:0016705	AT2G45560.1	CYP76C1	cytochrome P450, family 76, subfamily C, polypeptide 1	LOC_Os10g08540.1	cytochrome P450, putative, expressed	1717		0	0	1	0	0	0.0919829	0.915765	NA	NA	NA	F	F	0	up		0	0	0	0	0	0	NA	NA	NA	NA	F	F	NA	NA
Sobic.001G044200	NA	PF00161	0	0	GO:0030598,GO:0017148	0	0	0	LOC_Os01g07300.2	uncharacterized 50.6 kDa protein in the 5region of gyrA and gyrB, putative, expressed	912		3	0	0	0.231838	0	0	1	NA	NA	NA	F	F	NA	NA		0	2	0	0	0.5976	0	NA	NA	NA	NA	F	F	0	up
Sobic.001G044300	similar to ABRE-binding factor Embp-2	PF00170	PTHR22952:SF36,PTHR22952	0	GO:0006355,GO:0003700,GO:0043565	AT1G32150.1	AtbZIP68,bZIP68	basic region/leucine zipper transcription factor 68	LOC_Os07g10890.1	transcription factor, putative, expressed	1386		0	0	0	0	0	0	1	NA	NA	NA	F	F	NA	NA		0	0	0	0	0	0	NA	NA	NA	NA	F	F	NA	NA
Sobic.001G044400	similar to UDP-glucoronosyl and UDP-glucosyl transferase family protein, expressed	PF00201	PTHR11926,PTHR11926:SF15	KOG1192	GO:0008152,GO:0016758	AT3G02100.1	0	UDP-Glycosyltransferase superfamily protein	LOC_Os10g17489.1	UDP-glucoronosyl and UDP-glucosyl transferase domain containing protein, expressed	1419		0	0	0	0	0	0	1	NA	NA	NA	F	F	NA	NA		0	0	0	0	0	0	NA	NA	NA	NA	F	F	NA	NA
Sobic.001G044500	NA	PF07690	PTHR24003,PTHR24003:SF22	KOG1330	GO:0055085,GO:0016021	AT4G36790.1	0	Major facilitator superfamily protein	LOC_Os03g59450.1	transporter-related, putative, expressed	2215		297	356	29	9.45022	23.6542	2.06777	8.03652	3.51595	0.143783	3.36098e-05	F	T	0.734798	no		4	15	1	3.6432	4.4821	0.4134	10.842	3.43856	1	0.0975925	F	F	1.48839	no
Sobic.001G044600	similar to OSIGBa0139J17.2 protein	PF11955	0	0	0	AT5G62990.1	emb1692	Ubiquitin carboxyl-terminal hydrolase family protein	LOC_Os04g24710.1	ubiquitin carboxyl-terminal hydrolase, family 1, putative, expressed	2618		19	6	2	0.511497	0.337298	0.120653	1.19332	1.48316	1	0.901629	F	F	2.23385	no		0	0	0	0	0	0	NA	NA	NA	NA	F	F	NA	NA
Sobic.001G044700	similar to Putative uncharacterized protein	PF03018	PTHR21495:SF11,PTHR21495	0	0	AT2G21110.1	0	Disease resistance-responsive (dirigent-like protein) family protein	LOC_Os03g59440.1	dirigent, putative, expressed	549		0	0	0	0	0	0	1	NA	NA	NA	F	F	NA	NA		0	0	0	0	0	0	NA	NA	NA	NA	F	F	NA	NA
Sobic.001G044800	similar to Putative raffinose synthase or seed imbibition protein	PF05691	0	0	GO:0003824	AT3G57520.1	AtSIP2,SIP2	seed imbibition 2	LOC_Os07g10840.1	uncharacterized glycosyltransferase, putative, expressed	3057		2	0	2	0.0461098	0	0.103327	0.90635	NA	NA	NA	F	F	0.892507	no		20	44	67	18.2159	13.1475	27.6965	0.474699	-1.07492	1	0.0362473	F	F	0.891974	no
Sobic.001G044900	NA	PF02005	PTHR10631	KOG1253	GO:0004809,GO:0008033,GO:0003723	AT5G15810.1	0	N2,N2-dimethylguanosine tRNA methyltransferase	LOC_Os03g57280.1	N-dimethylguanosine tRNA methyltransferase, putative, expressed	1671		323	27	16	13.6234	2.37804	1.51224	1.34463	0.653085	1	0.843972	F	F	7.00381	down		1	7	0	0.9108	2.0916	0	NA	NA	NA	NA	F	F	0.870912	no
Sobic.001G045000	similar to Putative uncharacterized protein	PF00069,PF00036	PTHR24349:SF13,PTHR24349	KOG0032	GO:0004672,GO:0005509,GO:0006468,GO:0005524,GO:0004674,GO:0004713	AT5G19450.2	CDPK19,CPK8	calcium-dependent protein kinase 19	LOC_Os03g59390.1	CAMK_CAMK_like.24 - CAMK includes calcium/calmodulin depedent protein kinases, expressed	2151		290	1453	41	9.50204	99.4162	3.01038	25.0391	5.04546	1.36203e-20	9.83995e-24	T	T	0.185539	up		0	131	1	0	39.1436	0.4134	94.687	6.56509	4.90306e-06	8.75861e-10	T	T	0	up
Sobic.001G045100	similar to Putative uncharacterized protein	PF00141	0	0	GO:0055114,GO:0004601,GO:0006979,GO:0020037	AT5G64120.1	0	Peroxidase superfamily protein	LOC_Os01g16450.1	peroxidase precursor, putative, expressed	2009		0	0	0	0	0	0	1	NA	NA	NA	F	F	NA	NA		0	0	0	0	0	0	NA	NA	NA	NA	F	F	NA	NA
Sobic.001G045300	similar to Putative uncharacterized protein	PF00240	0	KOG0005	GO:0005515	AT2G24960.1	0	0	LOC_Os03g59370.1	ubiquitin family protein, putative, expressed	1862		0	0	0	0	0	0	1	NA	NA	NA	F	F	NA	NA		0	0	0	0	0	0	NA	NA	NA	NA	F	F	NA	NA
Sobic.001G045400	similar to Putative uncharacterized protein	PF00295	0	0	GO:0005975,GO:0004650	AT3G57510.1	ADPG1	Pectin lyase-like superfamily protein	LOC_Os07g10740.1	polygalacturonase, putative, expressed	1608		0	0	0	0	0	0	1	NA	NA	NA	F	F	NA	NA		0	0	0	0	0	0	NA	NA	NA	NA	F	F	NA	NA
Sobic.001G045500	NA	PF02365	0	0	GO:0006355,GO:0003677	AT3G55210.1	anac063,NAC063	NAC domain containing protein 63	LOC_Os03g61650.1	expressed protein	1784		0	0	0	0	0	0	1	NA	NA	NA	F	F	NA	NA		0	0	0	0	0	0	NA	NA	NA	NA	F	F	NA	NA
Sobic.001G045600	similar to Remorin-like protein	PF03763	0	0	0	AT2G41870.1	0	Remorin family protein	LOC_Os03g59360.1	remorin, putative, expressed	1519		52	9	57	2.41271	0.872	5.92645	0.270268	-2.76477	1	0.126441	F	F	0.709782	no		229	115	224	208.572	34.3627	92.5974	0.371098	-1.43013	0.00202345	2.88738e-07	T	T	3.28564	down
Sobic.001G045700	similar to Cellulose synthase-9	PF03552	PTHR13301:SF25,PTHR13301	0	GO:0030244,GO:0016020,GO:0016760	AT5G05170.1	ATCESA3,ATH-B,CESA3,CEV1,IXR1	Cellulose synthase family protein	LOC_Os03g59340.1	CESA2 - cellulose synthase, expressed	3907		755	264	261	13.6195	9.94471	10.5505	0.94755	-0.0853145	1	0.982299	F	F	1.32904	no		22	21	20	20.0375	6.2749	8.2676	0.758975	-0.397876	1	0.690701	F	F	2.75572	no
Sobic.001G045800	similar to Putative uncharacterized protein	PF00295	0	0	GO:0005975,GO:0004650	AT2G41850.1	ADPG2,PGAZAT	polygalacturonase abscission zone A. thaliana	LOC_Os07g10740.1	polygalacturonase, putative, expressed	2664		0	0	0	0	0	0	1	NA	NA	NA	F	F	NA	NA		0	0	0	0	0	0	NA	NA	NA	NA	F	F	NA	NA
Sobic.001G045900	similar to Putative uncharacterized protein	PF00295	0	0	GO:0005975,GO:0004650	AT3G57510.1	ADPG1	Pectin lyase-like superfamily protein	LOC_Os07g10740.1	polygalacturonase, putative, expressed	1311		0	0	1	0	0	0.120469	0.892484	NA	NA	NA	F	F	0	up		0	0	0	0	0	0	NA	NA	NA	NA	F	F	NA	NA
Sobic.001G046000	similar to Putative uncharacterized protein	PF02341	0	0	0	AT5G19855.1	0	Chaperonin-like RbcX protein	LOC_Os03g59320.1	expressed protein	1449		674	138	1051	32.7831	14.0166	114.554	0.129953	-3.03083	4.82039e-16	3.01595e-19	T	T	0.509962	no		109	109	367	99.2768	32.5699	151.711	0.214684	-2.21971	4.94204e-16	1.53569e-19	T	T	1.07745	no
Sobic.001G046100	similar to Chromosome chr8 scaffold_34, whole genome shotgun sequence	PF03719,PF00333	PTHR13718,PTHR13718:SF4	KOG0877	GO:0003735,GO:0005840,GO:0006412,GO:0003723,GO:0015935	AT3G57490.1	0	Ribosomal protein S5 family protein	LOC_Os03g59310.1	ribosomal protein, putative, expressed	825		58	4	17	4.95488	0.713572	3.25441	0.402775	-2.18927	1	0.390342	F	F	2.49743	no		0	0	0	0	0	0	NA	NA	NA	NA	F	F	NA	NA
Sobic.001G046200	NA	0	0	0	0	0	0	0	0	0	2029		81	44	45	2.8136	3.19156	3.50274	0.93089	-0.134224	1	0.979321	F	F	0.840596	no		0	0	0	0	0	0	NA	NA	NA	NA	F	F	NA	NA
Sobic.001G046300	similar to Chromosome chr8 scaffold_34, whole genome shotgun sequence	PF03719,PF00333	PTHR13718,PTHR13718:SF4	KOG0877	GO:0003735,GO:0005840,GO:0006412,GO:0003723,GO:0015935	AT3G57490.1	0	Ribosomal protein S5 family protein	LOC_Os03g59310.1	ribosomal protein, putative, expressed	1278		185	1	44	10.2023	0.11516	5.4375	0.173229	-5.56123	1	0.0557741	F	F	3.67476	down		7	2	34	6.3756	0.5976	14.0549	0.042519	-4.55575	1	0.000410845	F	T	0.870241	no
Sobic.001G046400	similar to Expressed protein	PF04862	0	0	0	AT3G08030.1	0	Protein of unknown function, DUF642	LOC_Os03g59300.1	expressed protein	1609		0	1	0	0	0.0914694	0	1.09147	NA	NA	NA	F	F	0	up		9	6	0	8.1972	1.7928	0	NA	NA	NA	NA	F	F	9.14458	down
Sobic.001G046500	NA	PF08241,PF08498	PTHR10108,PTHR10108:SF21	KOG1269	GO:0008168,GO:0006694,GO:0008152	AT5G13710.2	CPH,SMT1	sterol methyltransferase 1	LOC_Os03g59290.1	C-methyltransferase, putative, expressed	1410		170	17	21	8.49746	1.77444	2.35222	0.827643	-0.406657	1	0.930498	F	F	4.11832	down		0	0	0	0	0	0	NA	NA	NA	NA	F	F	NA	NA
Sobic.001G046600	NA	PF08241,PF08498	PTHR10108,PTHR10108:SF21	KOG1269	GO:0008168,GO:0006694,GO:0008152	AT5G13710.2	CPH,SMT1	sterol methyltransferase 1	LOC_Os07g10600.1	cycloartenol-C-24-methyltransferase 1, putative, expressed	1014		702	52	61	48.7931	7.5474	9.501	0.81396	-0.3321	1	0.862772	F	F	5.72407	down		0	0	0	0	0	0	NA	NA	NA	NA	F	F	NA	NA
Sobic.001G046700	NA	PF08241,PF08498	PTHR10108,PTHR10108:SF21	KOG1269	GO:0008168,GO:0006694,GO:0008152	AT5G13710.2	CPH,SMT1	sterol methyltransferase 1	LOC_Os03g59290.1	C-methyltransferase, putative, expressed	1053		67	0	19	4.48441	0	2.84972	0.259759	NA	NA	NA	F	F	3.14726	down		0	0	0	0	0	0	NA	NA	NA	NA	F	F	NA	NA
Sobic.001G046800	NA	PF02298	0	0	GO:0009055,GO:0005507	AT5G26330.1	0	Cupredoxin superfamily protein	LOC_Os03g59280.1	plastocyanin-like domain containing protein, putative, expressed	1077		0	0	1	0	0	0.146643	0.872111	NA	NA	NA	F	F	0	up		0	0	4	0	0	1.6535	NA	NA	NA	NA	F	F	0	up
Sobic.001G046900	similar to Chloroplast photosystem I reaction center subunit II-like protein	PF02531	0	0	GO:0009522,GO:0015979,GO:0009538	AT1G03130.1	PSAD-2	photosystem I subunit D-2	LOC_Os08g44680.1	photosystem I reaction center subunit II, chloroplast precursor, putative, expressed	3058		1195	244	1538	27.5416	11.7431	79.4321	0.158433	-2.75791	5.43356e-09	2.40641e-12	T	T	0.604147	no		8514	3916	18636	7754.52	1170.13	7703.76	0.15189	-2.7189	0	0	T	T	1.74772	no
Sobic.001G047000	similar to Putative uncharacterized protein	PF07797	0	0	0	AT1G55340.1	0	Protein of unknown function (DUF1639)	LOC_Os03g59250.1	expressed protein	1592		289	958	113	12.7942	88.5634	11.2102	7.33514	2.9819	3.65175e-12	1.91434e-15	T	T	0.256465	up		29	250	39	26.4131	74.7015	16.1219	4.63354	2.21212	1.27555e-05	2.21012e-09	T	T	0.581636	no
Sobic.001G047100	similar to L1332.6 protein	PF02338	PTHR12419	KOG2606	0	AT3G62940.3	0	Cysteine proteinases superfamily protein	LOC_Os04g52850.1	OTU-like cysteine protease family protein, putative, expressed	1492		189	34	67	8.92796	3.35384	7.09224	0.538026	-1.08043	1	0.477306	F	F	1.70934	no		5	14	21	4.554	4.1833	8.681	0.481891	-1.05322	1	0.290944	F	F	0.708006	no
Sobic.001G047200	similar to Putative uncharacterized protein OSJNBa0059E14.15	PF03080	0	0	0	AT1G55360.1	0	Protein of Unknown Function (DUF239)	LOC_Os03g59240.1	carboxyl-terminal peptidase, putative, expressed	2327		109	3	49	3.30133	0.189739	3.32565	0.275043	-4.13155	1	0.191187	F	F	1.87821	no		37	0	40	33.6995	0	16.5352	0.0302385	-5.04747	0.797682	8.4594e-05	F	T	4.07609	down
Sobic.001G047400	similar to Os09g0267600 protein	PF03357	PTHR22761	KOG1656	GO:0015031	AT2G19830.1	SNF7.2,VPS32	SNF7 family protein	LOC_Os09g09480.3	SNF7 domain containing protein, putative, expressed	2151		1526	1051	453	50.0004	71.9108	33.261	2.1281	1.11238	1	0.000546314	F	T	0.950832	no		14	18	24	12.7512	5.3785	9.9212	0.542122	-0.883311	1	0.330011	F	F	1.66686	no
Sobic.001G047500	NA	0	0	0	0	0	0	0	0	0	384		2	0	2	0.367078	0	0.822576	0.548674	NA	NA	NA	F	F	0.892507	no		0	0	0	0	0	0	NA	NA	NA	NA	F	F	NA	NA
Sobic.001G047600	similar to Putative uncharacterized protein	PF00198,PF00364,PF02817	PTHR23151	KOG0557	GO:0016746,GO:0008152,GO:0004742,GO:0045254,GO:0006090	AT3G52200.1	LTA3	Dihydrolipoamide acetyltransferase, long form protein	LOC_Os06g30460.2	2-oxo acid dehydrogenases acyltransferase domain containing protein, expressed	2107		2842	3577	848	95.0646	249.854	63.5636	3.88537	1.97481	7.27947e-24	5.97829e-27	T	T	0.606632	no		24	237	56	21.8591	70.8171	23.1494	3.05913	1.61312	0.0329741	4.16844e-06	F	T	0.465253	no
Sobic.001G047700	similar to Putative uncharacterized protein OSJNBa0059E14.16	0	0	0	0	0	0	0	LOC_Os03g59225.1	expressed protein	1167		1	0	1	0.0603932	0	0.135334	0.880798	NA	NA	NA	F	F	0.892507	no		0	0	0	0	0	0	NA	NA	NA	NA	F	F	NA	NA
Sobic.001G047800	similar to Os07g0205000 protein	PF02271	PTHR12022	KOG3440	GO:0006122,GO:0005750	AT4G32470.1	0	Cytochrome bd ubiquinol oxidase, 14kDa subunit	LOC_Os03g59220.1	cytochrome b-c1 complex subunit 7, putative, expressed	718		855	101	182	83.9268	20.7028	40.0336	0.528903	-0.951386	1	0.0553275	F	F	2.76364	no		89	383	314	81.0609	114.443	129.802	0.881674	-0.181683	1	0.335309	F	F	0.663769	no
Sobic.001G047900	similar to Putative uncharacterized protein OSJNBa0059E14.19	PF05910	0	0	0	AT5G28150.1	0	Plant protein of unknown function (DUF868)	LOC_Os03g59200.1	expressed protein	3384		42	8	6	0.874738	0.34793	0.280026	1.05305	0.313235	1	0.978052	F	F	2.78599	no		6	2	0	5.4648	0.5976	0	NA	NA	NA	NA	F	F	18.2892	down
Sobic.001G048000	weakly similar to Expressed protein	0	0	0	0	AT5G18130.1	0	0	LOC_Os03g59180.1	expressed protein	1414		995	100	80	49.5944	10.4084	8.93548	1.14824	0.220125	1	0.88074	F	F	5.12767	down		0	0	3	0	0	1.2401	NA	NA	NA	NA	F	F	0	up
Sobic.001G048100	similar to Adenosine 5'-phosphosulfate reductase 8	PF00085	PTHR18929	KOG2640	GO:0045454	AT3G03860.1	APRL5,ATAPRL5	APR-like 5	LOC_Os03g59170.1	OsAPRL5 adenosine 5\'-phosphosulfate reductase-like OsAPRL5, expressed	1512		463	96	193	21.5818	9.3444	20.1596	0.488874	-1.1093	1	0.143082	F	F	1.46297	no		45	241	109	40.9859	72.0122	45.0586	1.59819	0.676439	1	0.0405328	F	F	0.70019	no
Sobic.001G048200	NA	PF01132,PF09285,PF08207	0	0	GO:0005737,GO:0003746,GO:0043043,GO:0006414	AT4G26310.1	0	elongation factor P (EF-P) family protein	LOC_Os03g59160.1	elongation factor P, putative, expressed	1349		228	23	86	11.9119	2.50927	10.0685	0.317051	-2.00451	1	0.0944045	F	F	1.89413	no		5	23	9	4.554	6.8725	3.7204	1.84725	0.885377	1	0.483306	F	F	0.859821	no
Sobic.001G048300	NA	0	0	0	0	0	0	0	0	0	860		0	0	0	0	0	0	1	NA	NA	NA	F	F	NA	NA		0	0	0	0	0	0	NA	NA	NA	NA	F	F	NA	NA
Sobic.001G048400	similar to Putative iron-sulfur cluster-binding protein	PF08417,PF00355	PTHR21266,PTHR21266:SF3	0	GO:0055114,GO:0010277,GO:0051537,GO:0016491	AT4G25650.1	ACD1-LIKE,PTC52,TIC55-IV	ACD1-like	LOC_Os03g59110.1	pheophorbide a oxygenase, chloroplast precursor, putative, expressed	1765		396	276	354	15.8128	23.0142	31.6764	0.73491	-0.460884	1	0.501642	F	F	0.578265	no		32	172	125	29.1455	51.3947	51.6727	0.99462	-0.00778268	1	0.924658	F	F	0.565562	no
Sobic.001G048500	NA	PF08417	PTHR21266,PTHR21266:SF3	0	GO:0055114,GO:0010277	AT4G25650.2	ACD1-LIKE,PTC52,TIC55-IV	ACD1-like	LOC_Os03g59110.1	pheophorbide a oxygenase, chloroplast precursor, putative, expressed	885		0	0	0	0	0	0	1	NA	NA	NA	F	F	NA	NA		0	0	0	0	0	0	NA	NA	NA	NA	F	F	NA	NA
Sobic.001G048600	NA	PF08417,PF00355	PTHR21266,PTHR21266:SF3	0	GO:0055114,GO:0010277,GO:0051537,GO:0016491	AT4G25650.1	ACD1-LIKE,PTC52,TIC55-IV	ACD1-like	LOC_Os03g59110.1	pheophorbide a oxygenase, chloroplast precursor, putative, expressed	1584		1	0	0	0.0444943	0	0	1	NA	NA	NA	F	F	NA	NA		0	0	0	0	0	0	NA	NA	NA	NA	F	F	NA	NA
Sobic.001G048700	similar to Putative uncharacterized protein	PF00566	PTHR22957,PTHR22957:SF147	KOG1102	GO:0005097,GO:0032313	AT5G15930.1	PAM1	plant adhesion molecule 1	LOC_Os08g31840.1	TBC domain containing protein, expressed	1595		1165	1018	410	51.4783	93.9331	40.5976	2.28218	1.21024	0.0566515	1.39477e-05	F	T	0.765302	no		27	135	28	24.5915	40.3388	11.5747	3.48508	1.80119	1	0.000211352	F	T	0.947403	no
Sobic.001G048766	similar to Brain protein 44-like	PF03650	PTHR14154:SF3,PTHR14154	KOG1590	GO:0005743,GO:0006850	AT5G20090.1	0	Uncharacterised protein family (UPF0041)	LOC_Os09g20660.1	UPF0041 domain containing protein, putative, expressed	345		137	0	56	27.9873	0	25.6358	0.0375435	-5.68009	0.00559366	1.55521e-06	T	T	2.18345	no		37	0	217	33.6995	0	89.7036	0.00557391	-7.48709	4.39239e-17	1.43207e-20	T	T	0.751352	no
Sobic.001G048832	NA	PF03650	PTHR14154:SF3,PTHR14154	KOG1590	GO:0005743,GO:0006850	AT5G20090.1	0	Uncharacterised protein family (UPF0041)	LOC_Os09g20660.1	UPF0041 domain containing protein, putative, expressed	1306		1243	197	257	67.0791	22.2001	31.079	0.723217	-0.485375	1	0.476379	F	F	2.51802	no		103	180	187	93.8121	53.7851	77.3022	0.695777	-0.523303	1	0.05323	F	F	1.43129	no
Sobic.001G048900	similar to 39 kDa EF-Hand containing protein, putative, expressed	0	0	0	GO:0005509	AT4G38810.2	0	Calcium-binding EF-hand family protein	LOC_Os10g09850.1	EF hand family protein, putative, expressed	3515		83	85	118	1.66422	3.55898	5.30193	0.723426	-0.575055	1	0.800018	F	F	0.375633	no		0	4	1	0	1.1952	0.4134	2.89115	1.53164	1	0.671879	F	F	0	up
Sobic.001G049000	weakly similar to Os04g0208500 protein	PF08387	0	0	0	0	0	0	LOC_Os04g13160.1	OsFBD9 - F-box and FBD domain containing protein, expressed	1559		99	309	12	4.47557	29.1705	1.21566	13.6169	4.5847	0.00113359	3.35769e-07	T	T	0.294579	up		3	154	11	2.7324	46.0162	4.5472	10.1197	3.33909	2.72358e-05	4.57399e-09	T	T	0.108078	up
Sobic.001G049200	similar to Acyl-activating enzyme 18, putative, expressed	PF00501	PTHR24095	KOG1175	GO:0003824,GO:0008152	AT1G55320.1	AAE18	acyl-activating enzyme 18	LOC_Os03g59080.1	AMP-binding enzyme, putative, expressed	2797		528	293	92	13.3046	15.4172	5.19485	2.65015	1.56939	1	0.0637526	F	F	1.29095	no		0	10	0	0	2.9881	0	NA	NA	NA	NA	F	F	0	up
Sobic.001G049300	similar to Putative phosphatase	PF01569	PTHR14969:SF4,PTHR14969	KOG2822	GO:0003824,GO:0016020	AT3G58490.1	0	Phosphatidic acid phosphatase (PAP2) family protein	LOC_Os03g59070.1	phosphatase, putative, expressed	1911		164	110	27	6.04842	8.47157	2.23142	2.93109	1.92467	1	0.130665	F	F	1.13023	no		11	48	11	10.0188	14.3427	4.5472	3.15418	1.65727	1	0.0504743	F	F	1.06076	no
Sobic.001G049400	similar to Serine/threonine-protein phosphatase PP2A-3 catalytic subunit	PF00149	PTHR11668,PTHR11668:SF21	KOG0371	GO:0016787	AT3G58500.1	PP2A-4	protein phosphatase 2A-4	LOC_Os03g59060.2	OsPP2Ac-2 - Phosphatase 2A isoform 2 belonging to family 2, expressed	1602		1062	165	491	46.722	15.1584	48.4057	0.327055	-1.67506	0.965541	0.000198151	F	T	1.47007	no		17	51	43	15.4836	15.2391	17.7753	0.857319	-0.222096	1	0.726493	F	F	0.937991	no
Sobic.001G049500	similar to DEAD-box ATP-dependent RNA helicase 37	PF00271,PF00270	PTHR24031:SF56,PTHR24031	KOG0335	GO:0003676,GO:0005524,GO:0004386,GO:0008026	AT2G42520.1	0	P-loop containing nucleoside triphosphate hydrolases superfamily protein	0	0	2828		345	20	87	8.59803	1.04084	4.85867	0.348345	-2.22282	1	0.257292	F	F	2.91483	no		28	32	112	25.5023	9.5618	46.2987	0.206524	-2.27562	0.00639382	8.72006e-07	T	T	0.913071	no
Sobic.001G049600	similar to Squalene synthase	PF00494	PTHR11626	KOG1459	GO:0009058,GO:0016740,GO:0016765,GO:0016021,GO:0008610,GO:0004310	AT4G34640.1	ERG9,SQS1	squalene synthase 1	LOC_Os03g59040.2	squalene synthetase, putative, expressed	1828		1142	610	500	44.03	49.1117	43.1988	1.13378	0.185079	1	0.707365	F	F	0.953955	no		45	250	100	40.9858	74.7015	41.3381	1.80709	0.853665	1	0.00781749	F	T	0.706411	no
Sobic.001G049700	similar to Os03g0804900 protein	PF00201	PTHR11926,PTHR11926:SF15	KOG1192	GO:0008152,GO:0016758	AT5G49690.1	0	UDP-Glycosyltransferase superfamily protein	LOC_Os03g59030.1	UDP-rhamnose rhamnosyltransferase, putative, expressed	1461		0	0	0	0	0	0	1	NA	NA	NA	F	F	NA	NA		0	0	0	0	0	0	NA	NA	NA	NA	F	F	NA	NA
Sobic.001G049800	NA	PF02791,PF00046	0	KOG0484	GO:0006355,GO:0043565,GO:0003700	AT4G12750.1	0	Homeodomain-like transcriptional regulator	LOC_Os07g42750.1	DDT domain containing protein, putative, expressed	4322		85	2	11	1.3861	0.0681047	0.401962	0.761864	-2.56123	1	0.824397	F	F	5.89744	down		0	0	0	0	0	0	NA	NA	NA	NA	F	F	NA	NA
Sobic.001G049900	NA	PF00201	PTHR11926,PTHR11926:SF15	KOG1192	GO:0008152,GO:0016758	AT5G65550.1	0	UDP-Glycosyltransferase superfamily protein	LOC_Os03g59030.1	UDP-rhamnose rhamnosyltransferase, putative, expressed	2064		1	0	0	0.0341468	0	0	1	NA	NA	NA	F	F	NA	NA		0	0	0	0	0	0	NA	NA	NA	NA	F	F	NA	NA
Sobic.001G050000	similar to Os03g0804900 protein	PF00201	PTHR11926,PTHR11926:SF15	0	GO:0008152,GO:0016758	AT5G65550.1	0	UDP-Glycosyltransferase superfamily protein	LOC_Os03g59030.1	UDP-rhamnose rhamnosyltransferase, putative, expressed	840		0	0	0	0	0	0	1	NA	NA	NA	F	F	NA	NA		0	0	0	0	0	0	NA	NA	NA	NA	F	F	NA	NA
Sobic.001G050100	similar to Germin-like protein 7	PF00190	0	0	GO:0045735,GO:0030145	AT1G18970.1	GLP4	germin-like protein 4	LOC_Os03g58980.1	Cupin domain containing protein, expressed	1018		4	9	0	0.276931	1.30115	0	2.30115	NA	NA	NA	F	F	0.425672	no		2	221	6	1.8216	66.0362	2.4803	26.6243	4.73467	6.52084e-12	1.68493e-15	T	T	0.0531726	up
Sobic.001G050200	NA	PF08700	PTHR21426	KOG2215	0	AT5G49830.1	EXO84B	exocyst complex component 84B	LOC_Os07g10110.1	expressed protein	2680		396	43	70	10.414	2.36138	4.12516	0.655858	-0.804821	1	0.740026	F	F	3.21097	down		3	18	6	2.7324	5.3785	2.4803	2.16849	1.11669	1	0.440866	F	F	0.695373	no
Sobic.001G050300	similar to Non-specific lipid-transfer protein	PF00234	0	0	0	AT2G44290.1	0	Bifunctional inhibitor/lipid-transfer protein/seed storage 2S albumin superfamily protein	LOC_Os03g58940.1	LTPL83 - Protease inhibitor/seed storage/LTP family protein precursor, putative, expressed	1624		3	0	0	0.130195	0	0	1	NA	NA	NA	F	F	NA	NA		10	2	1	9.108	0.5976	0.4134	1.44557	0.531642	1	0.925081	F	F	18.0178	down
Sobic.001G050400	similar to Putative uncharacterized protein	0	0	0	0	AT1G76480.2	0	0	LOC_Os03g58930.1	expressed protein	1191		22	0	4	1.30188	0	0.530427	0.653412	NA	NA	NA	F	F	4.90879	down		0	0	0	0	0	0	NA	NA	NA	NA	F	F	NA	NA
Sobic.001G050500	similar to Galactosyltransferase family protein, putative, expressed	PF01762,PF00337	PTHR11214,PTHR11214:SF11	KOG2287	GO:0006486,GO:0016020,GO:0030246,GO:0008378	AT5G62620.1	0	Galactosyltransferase family protein	LOC_Os03g58920.2	galactosyltransferase family protein, putative, expressed	2505		61	16	89	1.71625	0.940035	5.61125	0.293444	-2.57754	1	0.160748	F	F	0.523944	no		1	2	6	0.9108	0.5976	2.4803	0.240939	-2.05326	1	0.376573	F	F	0.591832	no
Sobic.001G050600	similar to Putative uncharacterized protein	0	PTHR25719:SF5,PTHR25719	0	GO:0005524	AT4G13750.1	NOV	Histidine kinase-, DNA gyrase B-, and HSP90-like ATPase family protein	LOC_Os03g58910.2	expressed protein	8848		789	216	560	6.28479	3.59286	9.99586	0.41769	-1.4762	1	0.211253	F	F	0.925001	no		9	14	37	8.1972	4.1833	15.2951	0.273506	-1.87036	1	0.0187515	F	F	0.841671	no
Sobic.001G050650	NA	0	0	0	0	0	0	0	0	0	345		0	0	0	0	0	0	1	NA	NA	NA	F	F	NA	NA		0	0	0	0	0	0	NA	NA	NA	NA	F	F	NA	NA
Sobic.001G050700	NA	PF00573	PTHR10746	KOG1624	GO:0003735,GO:0005840,GO:0006412	AT2G20060.1	0	Ribosomal protein L4/L1 family	LOC_Os11g37510.1	ribosomal protein L4, putative, expressed	1362		88	36	51	4.5537	3.89007	5.91385	0.707286	-0.604303	1	0.76976	F	F	0.928955	no		20	89	63	18.2159	26.5938	26.043	1.02115	0.0301943	1	0.980806	F	F	0.692136	no
Sobic.001G050800	similar to Galactosyltransferase family protein, putative, expressed	PF01762,PF00337	PTHR11214,PTHR11214:SF11	KOG2287	GO:0006486,GO:0016020,GO:0030246,GO:0008378	AT5G62620.1	0	Galactosyltransferase family protein	LOC_Os03g58900.1	galactosyltransferase family protein, putative, expressed	3361		16	221	3	0.335514	9.67733	0.140971	9.35811	6.10114	1	0.00577319	F	T	0.0683446	up		1	88	0	0.9108	26.2949	0	52.5898	5.71671	0.00404801	5.64947e-07	T	T	0.0692758	up
Sobic.001G050900	similar to Putative oxidoreductase	PF01549,PF03171	PTHR10869	KOG1591	GO:0055114,GO:0016706,GO:0016491,GO:0016705,GO:0005506,GO:0031418	AT3G28480.1	0	Oxoglutarate/iron-dependent oxygenase	LOC_Os03g58890.2	oxidoreductase, putative, expressed	1336		2	1	2	0.105507	0.11016	0.236429	0.897876	-1.1018	1	0.945761	F	F	0.608832	no		0	0	0	0	0	0	NA	NA	NA	NA	F	F	NA	NA
Sobic.001G051100	similar to Unknow protein	0	0	0	0	0	0	0	LOC_Os03g58850.1	uncharacterized PE-PGRS family protein PE_PGRS3 precursor, putative, expressed	543		0	0	0	0	0	0	1	NA	NA	NA	F	F	NA	NA		0	0	0	0	0	0	NA	NA	NA	NA	F	F	NA	NA
Sobic.001G051200	similar to Chromosome undetermined scaffold_168, whole genome shotgun sequence	PF00957	PTHR21136,PTHR21136:SF46	KOG0859	GO:0016021,GO:0016192	AT1G04760.1	ATVAMP726,VAMP726	vesicle-associated membrane protein 726	LOC_Os07g09600.1	vesicle-associated membrane protein, putative, expressed	1214		4662	531	878	270.653	64.3736	114.223	0.567366	-0.827312	1	0.00179112	F	T	3.03089	down		0	5	0	0	1.494	0	NA	NA	NA	NA	F	F	0	up
Sobic.001G051300	similar to Putative uncharacterized protein OSJNBa0087C10.10	PF00010	PTHR12565,PTHR12565:SF7	0	GO:0046983	AT1G59640.1	BPE,BPEp,BPEub,ZCW32	BIG PETAL P	LOC_Os03g58830.1	BEE 1, putative, expressed	1284		2	0	0	0.10978	0	0	1	NA	NA	NA	F	F	NA	NA		0	1	1	0	0.2988	0.4134	0.722787	-0.468358	1	0.925163	F	F	0	up
Sobic.001G051400	similar to Unknow protein	0	0	0	0	AT1G18950.1	0	DDT domain superfamily	LOC_Os07g09580.1	aminoacyl-tRNA synthetase, putative, expressed	2772		253	25	84	6.4326	1.32733	4.7859	0.402242	-1.85026	1	0.338506	F	F	2.10448	no		5	5	9	4.554	1.494	3.7204	0.40157	-1.31628	1	0.431876	F	F	1.7467	no
Sobic.001G051500	similar to DEAD-box ATP-dependent RNA helicase 27	PF00271,PF00270	PTHR24031:SF23,PTHR24031	KOG0342	GO:0003676,GO:0005524,GO:0004386,GO:0008026	AT3G18600.1	0	P-loop containing nucleoside triphosphate hydrolases superfamily protein	0	0	2248		477	25	38	14.9548	1.63672	2.66971	0.718509	-0.705874	1	0.837631	F	F	6.94533	down		3	10	5	2.7324	2.9881	2.0669	1.44569	0.53176	1	0.804459	F	F	1.08107	no
Sobic.001G051600	similar to Putative AAA-type ATPase	PF00004	PTHR23070,PTHR23070:SF1	KOG0743	GO:0005524,GO:0017111,GO:0000166	AT5G40010.1	AATP1	AAA-ATPase 1	LOC_Os03g58790.1	ATPase, putative, expressed	1779		4	62	2	0.158469	5.12917	0.177554	5.205	4.85239	1	0.0651901	F	F	0.0597236	up		26	405	38	23.6807	121.016	15.7085	7.70389	2.94559	1.93322e-16	6.14214e-20	T	T	0.346399	no
Sobic.001G051700	similar to Unknow protein	0	0	0	0	AT5G65540.1	0	0	LOC_Os03g58780.1	expressed protein	2452		201	42	98	5.77743	2.52093	6.31223	0.481512	-1.3242	1	0.410106	F	F	1.30812	no		4	14	28	3.6432	4.1833	11.5747	0.361418	-1.46826	1	0.0952177	F	F	0.462394	no
Sobic.001G051800	similar to F-box domain containing protein, expressed	0	0	0	0	0	0	0	LOC_Os03g58764.1	OsFBDUF18 - F-box and DUF domain containing protein, expressed	802		8	67	7	0.703031	12.2951	1.37848	5.58974	3.15693	1	0.00730061	F	T	0.102831	up		4	131	18	3.6432	39.1436	7.4409	5.2606	2.39523	0.0648719	7.93816e-06	F	T	0.156413	up
Sobic.001G052000	Predicted protein	0	0	0	0	0	0	0	LOC_Os12g26470.1	aspartic proteinase nepenthesin-1 precursor, putative, expressed	2660		139	31	51	3.68292	1.71519	3.02807	0.674067	-0.820032	1	0.785583	F	F	1.55291	no		49	21	379	44.629	6.2749	156.671	0.0400514	-4.642	2.67283e-33	1.29629e-36	T	T	0.547776	no
Sobic.001G052100	similar to H0201G08.10 protein	PF01535	PTHR24015,PTHR24015:SF176	0	GO:0005515	AT4G37380.1	0	Tetratricopeptide repeat (TPR)-like superfamily protein	LOC_Os04g01990.1	pentatricopeptide domain containing protein, putative, expressed	3218		13	9	7	0.284719	0.411612	0.34355	1.05066	0.260767	1	0.979975	F	F	0.754061	no		0	0	0	0	0	0	NA	NA	NA	NA	F	F	NA	NA
Sobic.001G052200	similar to Putative uncharacterized protein OSJNBa0087C10.18	PF00069	PTHR24420,PTHR24420:SF426	KOG1187	GO:0004672,GO:0006468,GO:0005524,GO:0004713	AT1G69910.1	0	Protein kinase superfamily protein	LOC_Os03g58750.1	protein kinase domain containing protein, expressed	2372		5	0	0	0.148564	0	0	1	NA	NA	NA	F	F	NA	NA		0	2	1	0	0.5976	0.4134	1.44557	0.531642	1	0.925081	F	F	0	up
Sobic.001G052300	similar to Expressed protein	PF04601	0	0	0	AT1G59710.1	0	Protein of unknown function (DUF569)	LOC_Os03g58740.1	expressed protein	975		2	70	0	0.144572	10.5664	0	11.5664	4.40141	1	0.00498354	F	T	0.0273646	up		0	0	0	0	0	0	NA	NA	NA	NA	F	F	NA	NA
Sobic.001G052350	NA	0	0	0	0	0	0	0	0	0	592		0	0	0	0	0	0	1	NA	NA	NA	F	F	NA	NA		0	0	0	0	0	0	NA	NA	NA	NA	F	F	NA	NA
Sobic.001G052400	similar to RNA recognition motif family protein, expressed	PF00076	PTHR24012:SF254,PTHR24012	KOG0127	GO:0003676,GO:0000166	AT2G21440.1	0	RNA-binding (RRM/RBD/RNP motifs) family protein	LOC_Os03g58720.1	RNA recognition motif containing protein, putative, expressed	3446		433	50	74	8.85588	2.13544	3.39152	0.713976	-0.6674	1	0.821589	F	F	3.20462	down		0	0	0	0	0	0	NA	NA	NA	NA	F	F	NA	NA
Sobic.001G052500	similar to Putative uncharacterized protein	PF00365	PTHR13697	KOG2440	GO:0006096,GO:0003872,GO:0005945,GO:0006002	AT4G26270.1	PFK3	phosphofructokinase 3	LOC_Os01g09570.1	6-phosphofructokinase, putative, expressed	2292		0	4	0	0	0.256849	0	1.25685	NA	NA	NA	F	F	0	up		0	0	0	0	0	0	NA	NA	NA	NA	F	F	NA	NA
Sobic.001G052600	NA	PF06574	0	0	GO:0009231,GO:0003919	AT5G23330.1	0	Nucleotidylyl transferase superfamily protein	LOC_Os03g58710.2	riboflavin biosynthesis protein-related, putative, expressed	1788		60	18	18	2.36506	1.48162	1.58995	0.958174	-0.101803	1	1	F	F	1.53997	no		0	0	0	0	0	0	NA	NA	NA	NA	F	F	NA	NA
Sobic.001G052700	similar to Chromosome chr18 scaffold_1, whole genome shotgun sequence	PF03635	PTHR11099	KOG1107	GO:0030904,GO:0015031,GO:0042147	AT1G75850.1	VPS35B	VPS35 homolog B	LOC_Os03g58700.1	vacuolar protein sorting-associated protein 35, putative, expressed	4320		3279	361	832	53.4954	12.2986	30.417	0.423292	-1.30639	1	0.024626	F	F	2.50472	no		31	72	73	28.2347	21.514	30.1768	0.712932	-0.488164	1	0.293161	F	F	1.09245	no
Sobic.001G052800	NA	PF00498	PTHR13233	KOG2293	GO:0005515	AT3G54350.3	emb1967	Forkhead-associated (FHA) domain-containing protein	LOC_Os03g58640.1	FHA domain containing protein, putative, expressed	2331		208	54	89	6.28898	3.40944	6.03011	0.627222	-0.822649	1	0.652764	F	F	1.33247	no		0	0	0	0	0	0	NA	NA	NA	NA	F	F	NA	NA
Sobic.001G052900	similar to Putative thioredoxin	PF00085	PTHR10438:SF50,PTHR10438	KOG0907	GO:0006662,GO:0045454,GO:0015035	AT5G39950.1	ATH2,ATTRX2,ATTRXH2,TRX2,TRXH2	thioredoxin 2	LOC_Os03g58630.1	thioredoxin, putative, expressed	1026		323	31	78	22.1878	4.44678	12.0067	0.418767	-1.43301	1	0.170922	F	F	2.69703	no		43	39	95	39.1643	11.6535	39.2712	0.296744	-1.75271	1	0.000164818	F	T	1.53813	no
Sobic.001G053000	similar to Putative uncharacterized protein OSJNBa0052F07.9	PF06695	0	0	0	AT2G02590.1	0	0	LOC_Os03g58620.1	small multi-drug export protein, putative, expressed	1308		21	1	3	1.13154	0.112519	0.362235	0.816686	-1.68677	1	0.889237	F	F	4.76686	down		2	3	1	1.8216	0.8964	0.4134	2.16836	1.1166	1	0.78474	F	F	2.78149	no
Sobic.001G053100	NA	PF07762	0	0	0	0	0	0	LOC_Os03g23900.1	expressed protein	1227		0	0	0	0	0	0	1	NA	NA	NA	F	F	NA	NA		0	0	0	0	0	0	NA	NA	NA	NA	F	F	NA	NA
Sobic.001G053200	Predicted protein	PF07762	0	0	0	0	0	0	LOC_Os03g23900.1	expressed protein	1764		0	0	0	0	0	0	1	NA	NA	NA	F	F	NA	NA		0	0	0	0	0	0	NA	NA	NA	NA	F	F	NA	NA
Sobic.001G053350	NA	PF02170,PF08699	PTHR22891	0	GO:0005515	AT1G48410.1	AGO1	Stabilizer of iron transporter SufD / Polynucleotidyl transferase	LOC_Os03g58600.1	PAZ domain containing protein, putative, expressed	6970		0	0	0	0	0	0	1	NA	NA	NA	F	F	NA	NA		0	0	0	0	0	0	NA	NA	NA	NA	F	F	NA	NA
Sobic.001G053500	Predicted protein	PF07762	0	0	0	0	0	0	LOC_Os03g54190.1	expressed protein	1781		62	188	64	2.4535	15.5355	5.67536	2.4771	1.45279	1	0.0822296	F	F	0.231344	up		0	0	0	0	0	0	NA	NA	NA	NA	F	F	NA	NA
Sobic.001G053601	NA	0	0	0	0	0	0	0	LOC_Os04g57040.1	expressed protein	480		0	0	0	0	0	0	1	NA	NA	NA	F	F	NA	NA		0	0	0	0	0	0	NA	NA	NA	NA	F	F	NA	NA
Sobic.001G053700	NA	PF02170,PF02171,PF08699	PTHR22891	KOG1041	GO:0005515	AT1G48410.1	AGO1	Stabilizer of iron transporter SufD / Polynucleotidyl transferase	LOC_Os03g58600.1	PAZ domain containing protein, putative, expressed	2936		1	1	1	0.0240051	0.0501275	0.0537925	0.996522	-0.101803	1	0.996384	F	F	0.461992	no		0	0	0	0	0	0	NA	NA	NA	NA	F	F	NA	NA
Sobic.001G053800	similar to F21M11.16 protein	PF10312,PF09732	PTHR21737,PTHR21737:SF4	KOG2370	GO:0005515	AT1G03910.1	0	0	LOC_Os03g58590.1	expressed protein	2306		791	843	266	24.1755	53.8022	18.218	2.85161	1.5623	0.411467	8.94444e-05	F	T	0.671355	no		17	205	31	15.4836	61.2552	12.8149	4.78	2.25701	0.000313217	4.7994e-08	T	T	0.41808	no
Sobic.001G053900	similar to Putative nodule-specific protein	PF06813	PTHR21576,PTHR21576:SF8	0	0	AT2G39210.1	0	Major facilitator superfamily protein	LOC_Os03g58580.1	nodulin, putative, expressed	3522		8	6	1	0.160088	0.250723	0.0448423	1.19704	2.48316	1	0.873932	F	F	1.08327	no		4	1	2	3.6432	0.2988	0.8268	0.361393	-1.46836	1	0.724637	F	F	6.47335	down
Sobic.001G054000	similar to Transducin / WD-40 repeat protein-like	PF00400	PTHR23284	KOG0771	GO:0005515	AT3G52190.1	PHF1	phosphate transporter traffic facilitator1	LOC_Os07g09000.1	WD domain, G-beta repeat domain containing protein, expressed	1664		54	60	7	2.28718	5.30676	0.664389	3.78924	2.99773	1	0.122045	F	F	0.766075	no		4	11	1	3.6432	3.2869	0.4134	7.9509	2.99112	1	0.1987	F	F	1.96914	no
Sobic.001G054050	NA	0	0	0	0	0	0	0	0	0	328		1	0	1	0.214875	0	0.481508	0.674988	NA	NA	NA	F	F	0.892507	no		0	0	0	0	0	0	NA	NA	NA	NA	F	F	NA	NA
Sobic.001G054100	similar to Putative uncharacterized protein	PF01926,PF01018	PTHR11702:SF3,PTHR11702	KOG1489	GO:0005525,GO:0000287,GO:0003924	AT5G18570.1	ATOBGC,CPSAR1,EMB269	GTP1/OBG family protein	LOC_Os03g58540.1	spo0B-associated GTP-binding protein, putative, expressed	2598		218	16	73	5.91393	0.906385	4.43773	0.350585	-2.29163	1	0.273654	F	F	2.21325	no		4	4	14	3.6432	1.1952	5.7873	0.206521	-2.27564	1	0.118294	F	F	1.04352	no
Sobic.001G054200	similar to Putative uncharacterized protein	PF05608	PTHR20921	KOG3150	0	AT3G51040.1	RTH	RTE1-homolog	LOC_Os03g58520.1	green ripe-like, putative, expressed	1591		455	78	94	20.1558	7.21533	9.33115	0.7952	-0.370989	1	0.838467	F	F	2.43627	no		16	23	26	14.5727	6.8725	10.7479	0.639427	-0.645148	1	0.448821	F	F	1.65407	no
Sobic.001G054300	weakly similar to Putative uncharacterized protein	0	0	0	0	AT3G57450.1	0	0	LOC_Os03g52410.1	expressed protein	926		0	0	0	0	0	0	1	NA	NA	NA	F	F	NA	NA		0	0	0	0	0	0	NA	NA	NA	NA	F	F	NA	NA
Sobic.001G054400	NA	0	0	0	0	0	0	0	LOC_Os03g58500.1	expressed protein	1485		0	0	0	0	0	0	1	NA	NA	NA	F	F	NA	NA		0	0	0	0	0	0	NA	NA	NA	NA	F	F	NA	NA
Sobic.001G054500	NA	0	0	0	0	0	0	0	LOC_Os03g58500.1	expressed protein	878		0	0	0	0	0	0	1	NA	NA	NA	F	F	NA	NA		0	0	0	0	0	0	NA	NA	NA	NA	F	F	NA	NA
Sobic.001G054600	similar to Expressed protein	PF04576	0	0	0	AT1G08800.1	0	Protein of unknown function, DUF593	LOC_Os03g58490.1	DUF593 domain containing protein, expressed	2921		589	55	23	14.2116	2.77117	1.24358	1.68087	1.156	1	0.669277	F	F	7.07969	down		0	0	0	0	0	0	NA	NA	NA	NA	F	F	NA	NA
Sobic.001G054700	similar to Targeting protein for Xklp2 containing protein, expressed	PF06886	0	0	GO:0007067,GO:0005874,GO:0005819	AT3G23090.1	0	TPX2 (targeting protein for Xklp2) protein family	LOC_Os03g58480.1	seed specific protein Bn15D14A, putative, expressed	2192		20	0	17	0.643056	0	1.22486	0.449467	NA	NA	NA	F	F	1.05001	no		0	0	0	0	0	0	NA	NA	NA	NA	F	F	NA	NA
Sobic.001G054800	NA	PF00538	PTHR11467	0	GO:0000786,GO:0006334,GO:0005634,GO:0003677	AT2G30620.1	0	winged-helix DNA-binding transcription factor family protein	LOC_Os07g08710.1	AT hook-containing DNA-binding protein, putative, expressed	1300		3	78	3	0.162644	8.83045	0.364465	7.20462	4.59864	1	0.0108449	F	F	0.0353768	up		79	6110	189	71.9529	1825.71	78.129	23.3678	4.54645	0	0	T	T	0.0755873	up
Sobic.001G054900	similar to 40S ribosomal protein S15	PF00203	PTHR11880	KOG0898	GO:0003735,GO:0005840,GO:0006412,GO:0003723,GO:0015935	AT5G09500.1	0	Ribosomal protein S19 family protein	LOC_Os07g08660.1	40S ribosomal protein S15, putative, expressed	835		249	0	27	21.0171	0	5.10687	0.16375	-3.35244	1	0.117472	F	F	8.2309	down		49	29	160	44.629	8.6654	66.1409	0.131014	-2.9322	3.33019e-08	6.84419e-12	T	T	1.19319	no
Sobic.001G055100	NA	0	0	0	0	0	0	0	LOC_Os10g39600.1	expressed protein	1143		0	0	0	0	0	0	1	NA	NA	NA	F	F	NA	NA		0	0	0	0	0	0	NA	NA	NA	NA	F	F	NA	NA
Sobic.001G055300	weakly similar to Putative uncharacterized protein	0	0	0	0	0	0	0	LOC_Os10g39600.1	expressed protein	1522		0	0	0	0	0	0	1	NA	NA	NA	F	F	NA	NA		0	0	0	0	0	0	NA	NA	NA	NA	F	F	NA	NA
Sobic.001G055400	NA	PF10533,PF03106	0	0	GO:0006355,GO:0003700,GO:0043565	AT2G30590.1	WRKY21	WRKY DNA-binding protein 21	LOC_Os03g58420.1	WRKY6, expressed	2003		0	0	0	0	0	0	1	NA	NA	NA	F	F	NA	NA		2	1	0	1.8216	0.2988	0	NA	NA	NA	NA	F	F	12.1928	down
Sobic.001G055600	similar to Putative prenylated Rab receptor	PF03208	PTHR19317	KOG3142	0	AT1G08770.1	PRA1.E	prenylated RAB acceptor 1.E	LOC_Os03g58410.1	prenylated rab acceptor, putative, expressed	675		0	0	0	0	0	0	1	NA	NA	NA	F	F	NA	NA		0	2	0	0	0.5976	0	NA	NA	NA	NA	F	F	0	up
Sobic.001G055700	NA	PF01426,PF12047,PF00145	PTHR10629,PTHR10629:SF10	0	GO:0003682,GO:0008168,GO:0003677,GO:0006306	AT5G49160.1	DDM2,DMT01,DMT1,MET1,MET2,METI	methyltransferase 1	LOC_Os03g58400.1	C-5 cytosine-specific DNA methylase, putative, expressed	5308		0	0	0	0	0	0	1	NA	NA	NA	F	F	NA	NA		0	0	0	0	0	0	NA	NA	NA	NA	F	F	NA	NA
Sobic.001G055800	NA	0	0	0	0	AT3G18230.1	0	Octicosapeptide/Phox/Bem1p family protein	LOC_Os07g37040.1	PB1 domain containing protein, expressed	1044		0	0	0	0	0	0	1	NA	NA	NA	F	F	NA	NA		0	0	0	0	0	0	NA	NA	NA	NA	F	F	NA	NA
Sobic.001G055900	similar to Zinc finger, C3HC4 type family protein, expressed	0	PTHR10825,PTHR10825:SF3	KOG2660	GO:0005515,GO:0008270	AT2G30580.1	DRIP2	DREB2A-interacting protein 2	LOC_Os03g58390.1	zinc finger, C3HC4 type domain containing protein, expressed	1561		19	28	14	0.857847	2.6399	1.41645	1.5063	0.898197	1	0.757843	F	F	0.422965	no		2	25	8	1.8216	7.4702	3.3071	2.25884	1.17558	1	0.326541	F	F	0.338044	no
Sobic.001G056000	NA	PF00249	PTHR10641	KOG0048	GO:0003682	AT4G18770.1	AtMYB98,MYB98	myb domain protein 98	LOC_Os06g06740.1	MYB family transcription factor, putative, expressed	1326		0	0	0	0	0	0	1	NA	NA	NA	F	F	NA	NA		0	0	0	0	0	0	NA	NA	NA	NA	F	F	NA	NA
Sobic.001G056100	similar to Auxin-responsive protein IAA14	PF02309	0	0	GO:0006355,GO:0005634,GO:0046983	AT1G04240.1	IAA3,SHY2	AUX/IAA transcriptional regulator family protein	LOC_Os07g08460.1	OsIAA24 - Auxin-responsive Aux/IAA gene family member, expressed	1364		0	0	0	0	0	0	1	NA	NA	NA	F	F	NA	NA		0	0	0	0	0	0	NA	NA	NA	NA	F	F	NA	NA
Sobic.001G056200	similar to Putative uncharacterized protein OSJNBa0094F01.10	PF10153	0	KOG4484	0	AT1G04230.1	0	Protein of unknown function (DUF2361)	LOC_Os03g58340.1	expressed protein	1538		180	29	74	8.24851	2.77507	7.59894	0.439016	-1.45328	1	0.30375	F	F	1.59023	no		1	7	6	0.9108	2.0916	2.4803	0.843285	-0.245908	1	0.907865	F	F	0.398434	no
Sobic.001G056300	similar to Putative uncharacterized protein OSJNBa0094F01.11	PF00010	PTHR16223,PTHR16223:SF1	0	GO:0046983	AT4G02590.1	UNE12	basic helix-loop-helix (bHLH) DNA-binding superfamily protein	LOC_Os03g58330.1	BHLH transcription factor, putative, expressed	1873		43	0	58	1.61804	0	4.89066	0.16976	NA	NA	NA	F	F	0.661686	no		13	0	44	11.8404	0	18.1887	0.0274896	-5.18497	0.294374	3.31249e-05	F	T	1.30195	no
Sobic.001G056400	similar to Indole-3-glycerol phosphate lyase	PF00290	PTHR10314,PTHR10314:SF4	KOG4175	GO:0006568,GO:0004834,GO:0003824	AT4G02610.1	0	Aldolase-type TIM barrel family protein	LOC_Os03g58300.1	indole-3-glycerol phosphate lyase, chloroplast precursor, putative, expressed	1413		2	30	0	0.0997578	3.12472	0	4.12472	NA	NA	NA	F	F	0.0638508	up		0	7	0	0	2.0916	0	NA	NA	NA	NA	F	F	0	up
Sobic.001G056500	similar to Indole-3-glycerol phosphate lyase	PF00290	PTHR10314,PTHR10314:SF4	KOG4175	GO:0006568,GO:0004834,GO:0003824	AT4G02610.1	0	Aldolase-type TIM barrel family protein	LOC_Os03g58300.1	indole-3-glycerol phosphate lyase, chloroplast precursor, putative, expressed	1343		5	189	2	0.262393	20.7118	0.235197	17.5776	6.46044	0.07724	1.86687e-05	F	T	0.0250531	up		206	606	24	187.624	181.077	9.9211	18.2517	4.18996	1.87407e-35	9.42673e-39	T	T	1.96467	no
Sobic.001G056601	similar to Putative tryptophan synthase alpha	PF00290	0	0	GO:0006568,GO:0004834,GO:0003824	AT4G02610.1	0	Aldolase-type TIM barrel family protein	LOC_Os03g58260.2	indole-3-glycerol phosphate lyase, chloroplast precursor, putative, expressed	1093		928	505	536	59.8394	67.9991	77.4501	0.879528	-0.187752	1	0.753745	F	F	0.822821	no		27	49	66	24.5915	14.6415	27.2831	0.536651	-0.897944	1	0.0762447	F	F	1.17313	no
Sobic.001G056700	similar to Opaque2 heterodimerizing protein 2	PF12498,PF00170	PTHR22952:SF67,PTHR22952	0	GO:0006355,GO:0003700,GO:0043565	AT5G28770.2	AtbZIP63,BZO2H3	bZIP transcription factor family protein	LOC_Os03g58250.1	bZIP transcription factor domain containing protein, expressed	1609		66	60	28	2.89099	5.48816	2.7484	1.73092	0.997733	1	0.553248	F	F	0.70199	no		3	28	40	2.7324	8.3666	16.5352	0.505987	-0.982827	1	0.148715	F	F	0.219454	up
Sobic.001G056800	similar to Guanylate-binding family protein, putative, expressed	PF02841,PF02263	PTHR10751	KOG2037	GO:0005525,GO:0003924	AT2G38840.1	0	Guanylate-binding family protein	LOC_Os03g58240.1	GTP binding protein, putative, expressed	2566		353	145	123	9.69565	8.31655	7.57052	1.08705	0.135592	1	0.939826	F	F	1.22057	no		15	74	26	13.6619	22.1117	10.7479	2.0573	1.04076	1	0.10178	F	F	0.831532	no
Sobic.001G056900	NA	0	0	0	0	0	0	0	0	0	1180		0	0	0	0	0	0	1	NA	NA	NA	F	F	NA	NA		0	0	0	0	0	0	NA	NA	NA	NA	F	F	NA	NA
Sobic.001G057100	similar to Uncharacterized plant-specific domain TIGR01615 family protein, expressed	PF04720	0	0	0	AT2G38820.2	0	Protein of unknown function (DUF506)	LOC_Os03g58230.1	plant-specific domain TIGR01615 family protein, expressed	2092		20	0	8	0.673794	0	0.603957	0.623458	NA	NA	NA	F	F	2.23127	no		6	0	3	5.4648	0	1.2401	NA	NA	NA	NA	F	F	8.81348	down
Sobic.001G057200	similar to Pyruvate kinase	PF00224,PF02887	PTHR11817	KOG2323	GO:0006096,GO:0004743,GO:0000287,GO:0030955,GO:0003824	AT3G22960.1	PKP-ALPHA,PKP1	Pyruvate kinase family protein	LOC_Os07g08340.1	pyruvate kinase, putative, expressed	2266		74	12	28	2.30161	0.779387	1.95153	0.602869	-1.3242	1	0.721958	F	F	1.68559	no		6	7	11	5.4648	2.0916	4.5472	0.459975	-1.12037	1	0.443218	F	F	1.64632	no
Sobic.001G057300	similar to Putative uncharacterized protein	PF00573	PTHR19431	KOG1475	GO:0003735,GO:0005840,GO:0006412	AT3G09630.1	0	Ribosomal protein L4/L1 family	LOC_Os07g08330.1	ribosomal protein L4, putative, expressed	1449		274	11	55	13.3273	1.11726	5.99476	0.302693	-2.42373	1	0.162114	F	F	3.74781	down		21	11	137	19.1267	3.2869	56.6332	0.0580384	-4.10685	1.98579e-09	4.39758e-13	T	T	0.638407	no
Sobic.001G057400	similar to Expressed protein	PF03735	0	0	0	AT5G20030.1	0	Plant Tudor-like RNA-binding protein	LOC_Os03g58190.1	expressed protein	1827		20	2	5	0.771526	0.16111	0.432224	0.810704	-1.42373	1	0.894867	F	F	2.60065	no		2	17	14	1.8216	5.0797	5.7873	0.877732	-0.188147	1	0.881284	F	F	0.335254	no
Sobic.001G057500	similar to Putative hydroxyproline-rich glycoprotein	0	0	0	0	0	0	0	LOC_Os03g58180.1	basic proline-rich protein precursor, putative, expressed	974		0	0	0	0	0	0	1	NA	NA	NA	F	F	NA	NA		0	0	0	0	0	0	NA	NA	NA	NA	F	F	NA	NA
Sobic.001G057600	similar to Expressed protein	PF12481,PF12504	PTHR11772	0	0	AT3G22850.1	0	Aluminium induced protein with YGL and LRDR motifs	LOC_Os03g58170.1	stem-specific protein TSJT1, putative, expressed	1299		6	4	7	0.325538	0.453192	0.851072	0.785054	-0.909158	1	0.899796	F	F	0.49919	no		1	28	48	0.9108	8.3666	19.8423	0.421655	-1.24587	1	0.0485102	F	F	0.0645754	up
Sobic.001G057700	similar to Heat shock factor RHSF5	PF03310,PF00447	PTHR10015,PTHR10015:SF7	KOG0627	GO:0006355,GO:0005634,GO:0003677,GO:0003700,GO:0043565	AT3G22830.1	AT-HSFA6B,HSFA6B	heat shock transcription factor A6B	LOC_Os03g58160.1	heat stress transcription factor, putative, expressed	2576		468	37	305	12.8044	2.11392	18.6996	0.15807	-3.14501	1	0.000810347	F	T	1.23039	no		17	17	43	15.4836	5.0797	17.7754	0.285771	-1.80707	1	0.0127113	F	F	1.35494	no
Sobic.001G057800	similar to Expressed protein	PF01027	PTHR23291,PTHR23291:SF9	KOG2322	0	AT1G03070.1	0	Bax inhibitor-1 family protein	LOC_Os03g58150.1	transmembrane BAX inhibitor motif-containing protein, putative, expressed	998		510	96	114	36.0163	14.157	18.0406	0.796037	-0.34973	1	0.765736	F	F	2.2372	no		8	7	47	7.2864	2.0916	19.4289	0.107654	-3.21553	1	0.000191625	F	T	0.677159	no
Sobic.001G057900	similar to Expressed protein	PF01027	PTHR23291,PTHR23291:SF9	KOG2322	0	AT1G03070.2	0	Bax inhibitor-1 family protein	LOC_Os03g58140.1	transmembrane BAX inhibitor motif-containing protein, putative, expressed	962		0	9	0	0	1.37689	0	2.37689	NA	NA	NA	F	F	0	up		0	0	0	0	0	0	NA	NA	NA	NA	F	F	NA	NA
Sobic.001G058000	NA	0	0	0	0	0	0	0	0	0	277		27	4	8	6.86978	2.12526	4.56129	0.561967	-1.1018	1	0.594259	F	F	2.05481	no		0	0	0	0	0	0	NA	NA	NA	NA	F	F	NA	NA
Sobic.001G058100	similar to Expressed protein	PF06201	PTHR10438:SF1,PTHR10438	KOG1730	GO:0006662,GO:0045454,GO:0015035	AT3G04780.1	0	Protein of unknown function (DUF1000)	LOC_Os03g58130.1	thioredoxin, putative, expressed	909		83	63	62	6.43537	10.2002	10.7722	0.951409	-0.078719	1	0.986068	F	F	0.613698	no		18	67	45	16.3944	20.02	18.6022	1.07622	0.105969	1	0.922824	F	F	0.848963	no
Sobic.001G058200	similar to Expressed protein	PF01535	PTHR24015,PTHR24015:SF20	0	GO:0005515	AT3G22470.1	0	Pentatricopeptide repeat (PPR) superfamily protein	LOC_Os03g58120.1	PPR repeat domain containing protein, putative, expressed	3939		308	12	76	5.51092	0.44836	3.04723	0.357865	-2.76477	1	0.323143	F	F	3.15307	down		0	0	0	0	0	0	NA	NA	NA	NA	F	F	NA	NA
Sobic.001G058300	similar to Putative uncharacterized protein	PF00560,PF08263	PTHR24420,PTHR24420:SF503	0	GO:0005515	AT3G22800.1	0	Leucine-rich repeat (LRR) family protein	LOC_Os03g58110.1	uncharacterized protein At4g06744 precursor, putative, expressed	1733		0	0	0	0	0	0	1	NA	NA	NA	F	F	NA	NA		0	2	0	0	0.5976	0	NA	NA	NA	NA	F	F	0	up
Sobic.001G058400	similar to Putative uncharacterized protein	PF01535	PTHR24015,PTHR24015:SF189	0	0	AT2G02980.1	OTP85	Pentatricopeptide repeat (PPR) superfamily protein	LOC_Os03g58100.1	pentatricopeptide, putative, expressed	2140		6	0	7	0.197604	0	0.516609	0.659366	NA	NA	NA	F	F	0.765006	no		0	0	0	0	0	0	NA	NA	NA	NA	F	F	NA	NA
Sobic.001G058500	similar to Expressed protein	0	0	0	0	AT1G55475.1	0	0	LOC_Os07g07646.1	expressed protein	423		6	3	0	0.999701	1.04379	0	2.04379	NA	NA	NA	F	F	1.91552	no		0	0	0	0	0	0	NA	NA	NA	NA	F	F	NA	NA
Sobic.001G058600	similar to Os03g0795000 protein	PF03092	PTHR24003,PTHR24003:SF372	KOG3574	0	AT2G32040.1	0	Major facilitator superfamily protein	LOC_Os03g58080.1	BT1 family protein, putative, expressed	2531		275	62	253	7.65772	3.60522	15.7872	0.274329	-2.1306	1	0.0199354	F	F	0.789764	no		0	0	0	0	0	0	NA	NA	NA	NA	F	F	NA	NA
Sobic.001G058700	similar to 5'-3' exoribonuclease, putative, expressed	PF03159,PF00098	PTHR12341	KOG2044	GO:0003676,GO:0008270,GO:0004527,GO:0005622	AT1G54490.1	AIN1,ATXRN4,EIN5,XRN4	exoribonuclease 4	LOC_Os03g58060.1	XRN 5\'-3\' exonuclease N-terminus domain containing protein, expressed	3889		1140	225	517	20.6598	8.51484	20.9957	0.432577	-1.30204	1	0.0753954	F	F	1.40016	no		0	6	1	0	1.7928	0.4134	4.33672	2.1166	1	0.474977	F	F	0	up
Sobic.001G058800	similar to Cysteine endopeptidase	PF00112,PF08246	PTHR12411:SF44,PTHR12411	KOG1543	GO:0006508,GO:0008234	AT5G50260.1	0	Cysteine proteinases superfamily protein	LOC_Os01g67980.1	cysteine proteinase EP-B 1 precursor, putative, expressed	1541		0	0	0	0	0	0	1	NA	NA	NA	F	F	NA	NA		0	0	0	0	0	0	NA	NA	NA	NA	F	F	NA	NA
Sobic.001G058900	similar to Os07g0173500 protein	PF00416	PTHR10871	KOG3311	GO:0005622,GO:0003735,GO:0005840,GO:0006412,GO:0003723	AT1G34030.1	0	Ribosomal protein S13/S18 family	LOC_Os03g58050.1	ribosomal protein S13p/S18e, putative, expressed	816		975	2	101	84.2119	0.360721	19.5483	0.0662207	-5.76001	0.163875	3.79801e-05	F	T	8.45968	down		6	3	8	5.4648	0.8964	3.3071	0.271053	-1.88335	1	0.327231	F	F	2.60012	no
Sobic.001G059001	NA	0	0	0	0	0	0	0	0	0	1264		6	0	1	0.334552	0	0.124948	0.88893	NA	NA	NA	F	F	5.35504	down		0	0	0	0	0	0	NA	NA	NA	NA	F	F	NA	NA
Sobic.001G059100	similar to Glutamate dehydrogenase	PF02812,PF00208	PTHR11606	KOG2250	GO:0055114,GO:0006520,GO:0016491	AT5G18170.1	GDH1	glutamate dehydrogenase 1	LOC_Os03g58040.3	glutamate dehydrogenase protein, putative, expressed	4207		1338	79	737	22.4152	2.76367	27.6677	0.131286	-3.32354	0.063522	1.54989e-05	F	T	1.47317	no		11	1	36	10.0188	0.2988	14.8817	0.0200784	-5.63822	1	0.00018311	F	T	1.31996	no
Sobic.001G059150	NA	0	0	0	GO:0008080	AT2G32030.1	0	Acyl-CoA N-acyltransferases (NAT) superfamily protein	LOC_Os03g58010.1	acetyltransferase, GNAT family, putative, expressed	414		0	0	0	0	0	0	1	NA	NA	NA	F	F	NA	NA		0	0	0	0	0	0	NA	NA	NA	NA	F	F	NA	NA
Sobic.001G059200	similar to Plant disease resistance polyprotein-like	PF00646	0	0	GO:0005515	AT3G49030.1	0	FBD, F-box and Leucine Rich Repeat domains containing protein	LOC_Os05g46300.1	OsFBX172 - F-box domain containing protein, expressed	2276		145	13	33	4.49009	0.840626	2.28991	0.559476	-1.44576	1	0.658829	F	F	2.86857	no		0	0	0	0	0	0	NA	NA	NA	NA	F	F	NA	NA
Sobic.001G059300	similar to Putative uncharacterized protein	PF00583	0	0	GO:0008080	AT2G32030.1	0	Acyl-CoA N-acyltransferases (NAT) superfamily protein	LOC_Os03g58010.1	acetyltransferase, GNAT family, putative, expressed	567		0	0	0	0	0	0	1	NA	NA	NA	F	F	NA	NA		0	0	0	0	0	0	NA	NA	NA	NA	F	F	NA	NA
Sobic.001G059400	NA	PF00583	0	0	GO:0008080	AT2G32030.1	0	Acyl-CoA N-acyltransferases (NAT) superfamily protein	LOC_Os03g58020.1	acetyltransferase, GNAT family, putative, expressed	1602		0	0	0	0	0	0	1	NA	NA	NA	F	F	NA	NA		0	0	0	0	0	0	NA	NA	NA	NA	F	F	NA	NA
Sobic.001G059500	similar to Non-specific lipid-transfer protein	PF00234	0	0	0	AT2G48130.1	0	Bifunctional inhibitor/lipid-transfer protein/seed storage 2S albumin superfamily protein	LOC_Os03g57990.1	LTPL74 - Protease inhibitor/seed storage/LTP family protein precursor, expressed	561		0	0	0	0	0	0	1	NA	NA	NA	F	F	NA	NA		0	0	0	0	0	0	NA	NA	NA	NA	F	F	NA	NA
Sobic.001G059600	similar to Expressed protein	PF00234	0	0	0	AT2G48140.1	EDA4	Bifunctional inhibitor/lipid-transfer protein/seed storage 2S albumin superfamily protein	LOC_Os03g57980.1	LTPL99 - Protease inhibitor/seed storage/LTP family protein precursor, expressed	1141		0	0	0	0	0	0	1	NA	NA	NA	F	F	NA	NA		0	0	0	0	0	0	NA	NA	NA	NA	F	F	NA	NA
Sobic.001G059700	NA	PF00234	0	0	GO:0008289,GO:0006869	AT3G22600.1	0	Bifunctional inhibitor/lipid-transfer protein/seed storage 2S albumin superfamily protein	LOC_Os03g57970.1	LTPL73 - Protease inhibitor/seed storage/LTP family protein precursor, expressed	1029		0	0	0	0	0	0	1	NA	NA	NA	F	F	NA	NA		0	0	0	0	0	0	NA	NA	NA	NA	F	F	NA	NA
Sobic.001G059800	similar to Globulin-2 precursor	PF00190	0	0	GO:0045735	AT3G22640.1	PAP85	cupin family protein	LOC_Os03g57960.1	cupin domain containing protein, expressed	1858		0	1	0	0	0.0792111	0	1.07921	NA	NA	NA	F	F	0	up		0	2	0	0	0.5976	0	NA	NA	NA	NA	F	F	0	up
Sobic.001G059900	similar to Putative inositol polyphosphate 5-phosphatase	PF03372	PTHR11200:SF29,PTHR11200	KOG0565	GO:0046856	AT3G63240.1	0	DNAse I-like superfamily protein	LOC_Os03g57950.1	type I inositol-1,4,5-trisphosphate 5-phosphatase, putative, expressed	3233		0	3	1	0	0.136567	0.0488508	1.08363	1.48316	1	0.94487	F	F	0	up		0	0	0	0	0	0	NA	NA	NA	NA	F	F	NA	NA
Sobic.001G060001	NA	0	0	0	0	0	0	0	0	0	678		0	3	0	0	0.651213	0	1.65121	NA	NA	NA	F	F	0	up		0	0	0	0	0	0	NA	NA	NA	NA	F	F	NA	NA
Sobic.001G060100	similar to Putative uncharacterized protein	PF00069	PTHR11909:SF20,PTHR11909	KOG1164	GO:0004672,GO:0006468,GO:0005524,GO:0004674	AT3G03940.1	0	Protein kinase family protein	LOC_Os03g57940.1	CK1_CaseinKinase_1a.4 - CK1 includes the casein kinase 1 kinases, expressed	3409		638	12	685	13.1902	0.518067	31.7352	0.0463742	-5.9368	0.000193886	6.21248e-08	T	T	0.817917	no		2	1	25	1.8216	0.2988	10.3346	0.0289126	-5.11216	1	0.00233577	F	T	0.342619	no
Sobic.001G060200	NA	0	0	0	0	0	0	0	0	0	1134		0	0	0	0	0	0	1	NA	NA	NA	F	F	NA	NA		0	0	0	0	0	0	NA	NA	NA	NA	F	F	NA	NA
Sobic.001G060300	similar to Hydroxyproline-rich glycoprotein-like	0	0	0	0	AT1G53645.1	0	hydroxyproline-rich glycoprotein family protein	LOC_Os06g45390.1	expressed protein	1609		38	4	15	1.66451	0.365878	1.47236	0.55246	-2.00869	1	0.649752	F	F	1.81099	no		3	1	10	2.7324	0.2988	4.1338	0.0722822	-3.79022	1	0.0902659	F	F	1.23287	no
Sobic.001G060401	NA	0	0	0	0	0	0	0	LOC_Os05g46300.1	OsFBX172 - F-box domain containing protein, expressed	1314		91	13	17	4.88096	1.45606	2.04329	0.80704	-0.488826	1	0.918243	F	F	2.78963	no		0	0	0	0	0	0	NA	NA	NA	NA	F	F	NA	NA
Sobic.001G060500	similar to High-glucose-regulated protein 8-like	PF04146	PTHR12357:SF6,PTHR12357	KOG1901	0	AT5G61020.1	ECT3	evolutionarily conserved C-terminal region 3	LOC_Os07g07490.1	YT521-B, putative, expressed	2427		840	86	113	24.3932	5.21507	7.35336	0.74402	-0.495717	1	0.794134	F	F	3.88166	down		7	13	14	6.3756	3.8845	5.7873	0.671211	-0.575162	1	0.639053	F	F	1.31839	no
Sobic.001G060600	weakly similar to Cyclin dependent protein kinase	PF00069	PTHR24056,PTHR24056:SF134	KOG0594	GO:0004672,GO:0006468,GO:0005524,GO:0004674,GO:0004713	AT1G67580.1	0	Protein kinase superfamily protein	LOC_Os06g47880.1	cell division control protein 2 homolog 3, putative, expressed	996		0	0	0	0	0	0	1	NA	NA	NA	F	F	NA	NA		0	0	0	0	0	0	NA	NA	NA	NA	F	F	NA	NA
Sobic.001G060666	NA	0	0	0	0	0	0	0	0	0	1001		3	4	3	0.211225	0.588109	0.473331	1.0779	0.313235	1	0.971412	F	F	0.397998	no		0	0	0	0	0	0	NA	NA	NA	NA	F	F	NA	NA
Sobic.001G060732	NA	0	0	0	0	0	0	0	0	0	2438		0	0	0	0	0	0	1	NA	NA	NA	F	F	NA	NA		0	0	0	0	0	0	NA	NA	NA	NA	F	F	NA	NA
Sobic.001G060800	NA	PF00069	PTHR24056,PTHR24056:SF134	KOG0663	GO:0004672,GO:0006468,GO:0005524,GO:0004674,GO:0004713	AT1G67580.2	0	Protein kinase superfamily protein	LOC_Os06g47880.1	cell division control protein 2 homolog 3, putative, expressed	1005		0	2	0	0	0.292884	0	1.29288	NA	NA	NA	F	F	0	up		0	0	0	0	0	0	NA	NA	NA	NA	F	F	NA	NA
Sobic.001G060900	weakly similar to Putative uncharacterized protein	PF02298	0	0	GO:0009055,GO:0005507	AT2G32300.1	UCC1	uclacyanin 1	LOC_Os03g57740.1	plastocyanin-like domain containing protein, putative, expressed	408		0	0	0	0	0	0	1	NA	NA	NA	F	F	NA	NA		0	0	0	0	0	0	NA	NA	NA	NA	F	F	NA	NA
Sobic.001G061000	similar to Putative uncharacterized protein	PF02298	0	0	GO:0009055,GO:0005507	AT2G26720.1	0	Cupredoxin superfamily protein	LOC_Os03g57740.1	plastocyanin-like domain containing protein, putative, expressed	1732		0	0	0	0	0	0	1	NA	NA	NA	F	F	NA	NA		0	0	0	0	0	0	NA	NA	NA	NA	F	F	NA	NA
Sobic.001G061101	NA	0	0	0	0	0	0	0	0	0	828		0	3	0	0	0.53324	0	1.53324	NA	NA	NA	F	F	0	up		0	0	0	0	0	0	NA	NA	NA	NA	F	F	NA	NA
Sobic.001G061200	similar to Putative uncharacterized protein	PF00957	PTHR21136,PTHR21136:SF4	KOG0862	GO:0016021,GO:0016192	AT1G11890.1	ATSEC22,SEC22	Synaptobrevin family protein	LOC_Os06g09850.1	25.3 kDa vesicle transport protein, putative, expressed	1326		126	38	55	6.69709	4.21766	6.55083	0.691005	-0.635235	1	0.735725	F	F	1.24383	no		0	0	0	0	0	0	NA	NA	NA	NA	F	F	NA	NA
Sobic.001G061300	NA	0	0	0	0	0	0	0	0	0	786		0	0	0	0	0	0	1	NA	NA	NA	F	F	NA	NA		0	0	0	0	0	0	NA	NA	NA	NA	F	F	NA	NA
Sobic.001G061400	similar to Leucine-rich repeat transmembrane protein kinase, putative, expressed	PF07714	PTHR24420,PTHR24420:SF465	KOG1187	GO:0004672,GO:0006468,GO:0004713,GO:0005524	AT3G03770.2	0	Leucine-rich repeat protein kinase family protein	LOC_Os03g57780.1	protein kinase, putative, expressed	2845		2	0	1	0.0495458	0	0.0555131	0.947407	NA	NA	NA	F	F	1.78501	no		0	0	0	0	0	0	NA	NA	NA	NA	F	F	NA	NA
Sobic.001G061500	similar to Ubiquitin-conjugating enzyme E2-17 kDa 1	PF00179	PTHR24067	KOG0419	GO:0016881	AT2G02760.1	ATUBC2,UBC2	ubiquiting-conjugating enzyme 2	LOC_Os07g07240.2	ubiquitin-conjugating enzyme, putative, expressed	1864		232	111	120	8.77205	8.76413	10.1675	0.874337	-0.214277	1	0.926621	F	F	0.92671	no		0	0	0	0	0	0	NA	NA	NA	NA	F	F	NA	NA
Sobic.001G061600	similar to Os03g0792400 protein	PF02163	0	0	GO:0004222,GO:0006508	AT5G35220.1	EGY1	Peptidase M50 family protein	LOC_Os03g57840.1	peptidase M50, mammalian sterol-regulatory element binding protein, putative, expressed	2043		97	25	68	3.34628	1.80096	5.25676	0.447669	-1.54541	1	0.392429	F	F	0.948262	no		9	3	46	8.1972	0.8964	19.0155	0.0471405	-4.40689	0.32038	3.59216e-05	F	T	0.823347	no
Sobic.001G061700	similar to BTB/POZ domain containing protein, expressed	PF00917,PF00651	PTHR24411:SF177,PTHR24411	KOG1987	GO:0005515	AT3G03740.1	ATBPM4,BPM4	BTB-POZ and MATH domain 4	LOC_Os03g57854.1	MBTB3 - Bric-a-Brac, Tramtrack, Broad Complex BTB domain with Meprin and TRAF Homology MATH domain, expressed	1603		243	40	121	10.6839	3.67247	11.9215	0.361606	-1.69874	1	0.107945	F	F	1.37027	no		3	5	6	2.7324	1.494	2.4803	0.602346	-0.731334	1	0.727042	F	F	1.37503	no
Sobic.001G061800	similar to Replication factor C 38 kDa subunit	PF00004,PF10424	PTHR11669	KOG2035	GO:0017111,GO:0000166,GO:0005524	AT5G27740.1	EMB161,EMB251,EMB2775,RFC3	ATPase family associated with various cellular activities (AAA)	LOC_Os03g57870.1	RFC3 - Putative clamp loader of PCNA, replication factor C subunit 3, expressed	1598		1444	44	77	63.6868	4.05236	7.61012	0.586793	-0.909158	1	0.545569	F	F	10.9217	down		5	5	7	4.554	1.494	2.8937	0.516294	-0.953735	1	0.607818	F	F	2.0758	no
Sobic.001G061900	similar to Putative uncharacterized protein	PF00332,PF07983	PTHR16631	0	GO:0005975,GO:0004553	AT2G19440.1	0	O-Glycosyl hydrolases family 17 protein	LOC_Os03g57880.1	glucan endo-1,3-beta-glucosidase precursor, putative, expressed	2533		0	0	0	0	0	0	1	NA	NA	NA	F	F	NA	NA		1	42	0	0.9108	12.5498	0	25.0996	4.64959	1	0.00107883	F	T	0.14515	up
Sobic.001G062000	NA	0	0	0	0	0	0	0	0	0	624		0	0	0	0	0	0	1	NA	NA	NA	F	F	NA	NA		0	0	0	0	0	0	NA	NA	NA	NA	F	F	NA	NA
Sobic.001G062066	NA	PF02298	0	0	GO:0009055,GO:0005507	AT5G07475.1	0	Cupredoxin superfamily protein	LOC_Os03g57730.1	uclacyanin-2 precursor, putative, expressed	698		0	0	0	0	0	0	1	NA	NA	NA	F	F	NA	NA		0	0	0	0	0	0	NA	NA	NA	NA	F	F	NA	NA
Sobic.001G062132	weakly similar to Putative uncharacterized protein	PF02298	0	0	GO:0009055,GO:0005507	AT5G07475.1	0	Cupredoxin superfamily protein	LOC_Os03g57730.1	uclacyanin-2 precursor, putative, expressed	793		0	0	0	0	0	0	1	NA	NA	NA	F	F	NA	NA		0	0	0	0	0	0	NA	NA	NA	NA	F	F	NA	NA
Sobic.001G062200	NA	PF01754,PF01428	PTHR10634	KOG3173	GO:0008270,GO:0003677	AT2G36320.1	0	A20/AN1-like zinc finger family protein	LOC_Os07g07350.1	zinc finger A20 and AN1 domain-containing stress-associated protein, putative, expressed	1403		0	0	0	0	0	0	1	NA	NA	NA	F	F	NA	NA		0	0	0	0	0	0	NA	NA	NA	NA	F	F	NA	NA
Sobic.001G062250	NA	PF00098	0	0	GO:0003676,GO:0008270	0	0	0	LOC_Os05g02400.1	RNA recognition motif containing protein, expressed	1902		0	0	1	0	0	0.0830361	0.92333	NA	NA	NA	F	F	0	up		0	0	0	0	0	0	NA	NA	NA	NA	F	F	NA	NA
Sobic.001G062300	similar to Aldehyde oxidase-2	PF02738,PF01315,PF03450,PF01799,PF00941,PF00111	PTHR11908,PTHR11908:SF15	KOG0430	GO:0051536,GO:0055114,GO:0046872,GO:0009055,GO:0016491,GO:0003824,GO:0016614,GO:0050660,GO:0051537	AT3G43600.1	AAO2,AO3,AOgamma,atAO-2,AtAO3	aldehyde oxidase 2	LOC_Os03g57690.1	aldehyde oxidase, putative, expressed	6253		1641	3062	1558	18.4961	72.069	39.3511	1.81083	0.872976	1	0.0058876	F	T	0.332006	no		27	385	274	24.5916	115.04	113.266	1.01566	0.0224206	1	0.937942	F	F	0.215426	up
Sobic.001G062400	NA	0	0	0	0	0	0	0	0	0	1634		30	4	11	1.29398	0.36028	1.06321	0.659303	-1.56123	1	0.782643	F	F	1.81805	no		0	0	0	0	0	0	NA	NA	NA	NA	F	F	NA	NA
Sobic.001G062500	similar to Aldehyde oxidase-2	PF02738,PF01315,PF03450,PF01799,PF00941,PF00111	PTHR11908,PTHR11908:SF15	KOG0430	GO:0051536,GO:0055114,GO:0046872,GO:0009055,GO:0016491,GO:0003824,GO:0016614,GO:0050660,GO:0051537	AT3G43600.1	AAO2,AO3,AOgamma,atAO-2,AtAO3	aldehyde oxidase 2	LOC_Os03g57690.1	aldehyde oxidase, putative, expressed	4648		236	223	110	3.57853	7.06107	3.7377	1.70147	0.917738	1	0.519633	F	F	0.662767	no		0	5	3	0	1.494	1.2401	1.20474	0.268724	1	0.926586	F	F	0	up
Sobic.001G062600	similar to Aldehyde oxidase	PF02738,PF01315,PF03450,PF01799,PF00941,PF00111	PTHR11908,PTHR11908:SF15	KOG0430	GO:0051536,GO:0055114,GO:0009055,GO:0046872,GO:0016491,GO:0003824,GO:0016614,GO:0050660,GO:0051537	AT3G43600.1	AAO2,AO3,AOgamma,atAO-2,AtAO3	aldehyde oxidase 2	LOC_Os03g57690.1	aldehyde oxidase, putative, expressed	4586		9	3015	5	0.138314	96.7576	0.172192	83.3972	9.13421	3.76177e-15	2.28256e-18	T	T	0.00285391	up		0	60	0	0	17.9283	0	35.8566	5.16417	0.478951	5.23897e-05	F	T	0	up
Sobic.001G062700	similar to Putative uncharacterized protein	PF00320	PTHR10071:SF113,PTHR10071	0	GO:0006355,GO:0008270,GO:0003700,GO:0043565	AT3G60530.1	GATA4	GATA transcription factor 4	LOC_Os10g40810.1	GATA zinc finger domain containing protein, expressed	1723		0	0	0	0	0	0	1	NA	NA	NA	F	F	NA	NA		0	0	0	0	0	0	NA	NA	NA	NA	F	F	NA	NA
Sobic.001G062750	NA	0	0	0	0	0	0	0	0	0	1047		1	0	0	0.0673151	0	0	1	NA	NA	NA	F	F	NA	NA		0	0	0	0	0	0	NA	NA	NA	NA	F	F	NA	NA
Sobic.001G062800	similar to Putative uncharacterized protein	PF03195	0	0	0	AT3G26620.1	LBD23	LOB domain-containing protein 23	LOC_Os03g57670.1	DUF260 domain containing protein, putative, expressed	543		0	0	0	0	0	0	1	NA	NA	NA	F	F	NA	NA		0	0	0	0	0	0	NA	NA	NA	NA	F	F	NA	NA
Sobic.001G062900	similar to Putative glutamate carboxypeptidase	PF04253,PF04389	PTHR10404,PTHR10404:SF15	KOG2195	GO:0006508,GO:0008233	AT3G54720.1	AMP1,COP2,HPT,MFO1,PT	Peptidase M28 family protein	LOC_Os03g57660.1	peptidase, putative, expressed	2217		174	37	53	5.5315	2.45622	3.77561	0.723723	-0.62027	1	0.824979	F	F	1.77524	no		0	0	0	0	0	0	NA	NA	NA	NA	F	F	NA	NA
Sobic.001G063000	similar to PrMC3, putative, expressed	PF07859	PTHR23024:SF10,PTHR23024	KOG1515	GO:0016787,GO:0008152	AT5G06570.2	0	alpha/beta-Hydrolases superfamily protein	LOC_Os03g57640.1	gibberellin receptor GID1L2, putative, expressed	1901		0	0	0	0	0	0	1	NA	NA	NA	F	F	NA	NA		2	922	19	1.8216	275.499	7.8542	35.0767	5.13244	2.12003e-60	1.60608e-63	T	T	0.0128574	up
Sobic.001G063100	similar to Putative uncharacterized protein OSJNBa0087O09.6	PF04576	0	0	0	AT5G06560.1	0	Protein of unknown function, DUF593	LOC_Os03g57530.1	DUF593 domain containing protein, expressed	1453		23	17	24	1.11563	1.72193	2.60869	0.75427	-0.599302	1	0.873179	F	F	0.51523	no		0	2	0	0	0.5976	0	NA	NA	NA	NA	F	F	0	up
Sobic.001G063200	similar to Putative uncharacterized protein	PF05678	0	0	0	AT1G68450.1	0	VQ motif-containing protein	LOC_Os03g57520.1	VQ domain containing protein, putative, expressed	1314		0	0	0	0	0	0	1	NA	NA	NA	F	F	NA	NA		1	42	1	0.9108	12.5499	0.4134	30.3578	4.92399	1	0.000944169	F	T	0.14052	up
Sobic.001G063300	similar to Putative uncharacterized protein	PF00069,PF00036	PTHR24349:SF13,PTHR24349	KOG0032	GO:0004672,GO:0005509,GO:0006468,GO:0005524,GO:0004674,GO:0004713	AT5G04870.1	ATCPK1,CPK1	calcium dependent protein kinase 1	LOC_Os03g57510.1	CAMK_CAMK_like.23 - CAMK includes calcium/calmodulin depedent protein kinases, expressed	2328		0	4	0	0	0.252877	0	1.25288	NA	NA	NA	F	F	0	up		0	0	0	0	0	0	NA	NA	NA	NA	F	F	NA	NA
Sobic.001G063400	similar to Putative RING zinc finger protein	PF00097	PTHR22764,PTHR22764:SF49	KOG1493	GO:0005515,GO:0008270,GO:0046872	AT5G22000.1	RHF2A	RING-H2 group F2A	LOC_Os03g57500.1	zinc finger, C3HC4 type domain containing protein, expressed	2582		608	105	145	16.5961	5.98501	8.8693	0.707751	-0.567466	1	0.719398	F	F	2.23452	no		2	9	3	1.8216	2.6893	1.2401	2.16862	1.11677	1	0.605852	F	F	0.927164	no
Sobic.001G063500	similar to Expressed protein	PF02469	PTHR10900:SF38,PTHR10900	0	0	AT5G06390.1	FLA17	FASCICLIN-like arabinogalactan protein 17 precursor	LOC_Os03g57460.1	fasciclin domain containing protein, expressed	2075		7	5	12	0.23776	0.354637	0.913357	0.70799	-1.36484	1	0.829971	F	F	0.375018	no		100	24	161	91.0797	7.1713	66.5543	0.107751	-3.21423	2.93196e-09	6.42436e-13	T	T	2.47078	no
Sobic.001G063600	similar to Putative uncharacterized protein	PF00069,PF00036	PTHR24349:SF13,PTHR24349	KOG0032	GO:0004672,GO:0005509,GO:0006468,GO:0005524,GO:0004674,GO:0004713	AT5G04870.1	ATCPK1,CPK1	calcium dependent protein kinase 1	LOC_Os03g57450.1	CAMK_CAMK_like.2 - CAMK includes calcium/calmodulin depedent protein kinases, expressed	3443		4	108	0	0.0818808	4.61656	0	5.61656	NA	NA	NA	F	F	0.0354726	up		5	177	0	4.554	52.8887	0	105.777	6.72489	3.78131e-09	8.23903e-13	T	T	0.172211	up
Sobic.001G063700	weakly similar to Expressed protein	0	0	0	0	AT3G10650.1	0	0	LOC_Os03g57430.1	expressed protein	4877		544	439	338	7.8615	13.2478	10.9456	1.19272	0.275395	1	0.814097	F	F	0.649887	no		6	80	22	5.4648	23.9045	9.0944	2.62849	1.39423	1	0.0248811	F	F	0.331211	no
Sobic.001G063800	similar to Putative uncharacterized protein	PF02221	PTHR11306	KOG4680	0	AT3G11780.1	0	MD-2-related lipid recognition domain-containing protein / ML domain-containing protein	LOC_Os03g57420.1	ML domain protein, putative, expressed	685		61	6	11	6.27622	1.28912	2.53618	0.647342	-0.976272	1	0.76454	F	F	3.28143	down		4	1	8	3.6432	0.2988	3.307	0.0903538	-3.46827	1	0.150573	F	F	2.02074	no
Sobic.001G063900	similar to Putative C3HC4 type RING zinc finger protein	PF00097	PTHR22764	0	GO:0005515,GO:0008270,GO:0046872	AT5G06490.1	0	RING/U-box superfamily protein	LOC_Os03g57410.1	RING-H2 finger protein ATL5D, putative, expressed	2660		0	0	0	0	0	0	1	NA	NA	NA	F	F	NA	NA		0	0	0	0	0	0	NA	NA	NA	NA	F	F	NA	NA
Sobic.001G064000	Predicted protein	PF07762	0	0	0	0	0	0	LOC_Os12g07440.1	expressed protein	2247		559	81	365	17.5335	5.30535	25.6547	0.236556	-2.27371	1	0.00106381	F	T	1.13265	no		40	120	136	36.4319	35.8568	56.2198	0.637797	-0.648832	1	0.0481563	F	F	0.791339	no
Sobic.001G064200	NA	0	PTHR12289,PTHR12289:SF9	0	0	AT2G19080.1	0	metaxin-related	LOC_Os06g07160.1	expressed protein	3505		2838	344	2724	57.0668	14.4445	122.743	0.124811	-3.08705	9.18635e-18	6.16467e-21	T	T	0.831954	no		105	59	208	95.6336	17.6296	85.9832	0.205035	-2.28606	3.6435e-08	7.45856e-12	T	T	1.84598	no
Sobic.001G064300	NA	PF07762	0	0	0	0	0	0	LOC_Os12g07440.1	expressed protein	2437		319	22	89	9.22559	1.32861	5.76782	0.344071	-2.1181	1	0.22208	F	F	2.60006	no		0	1	1	0	0.2988	0.4134	0.722787	-0.468358	1	0.925163	F	F	0	up
Sobic.001G064400	NA	0	0	0	0	0	0	0	LOC_Os04g47030.1	expressed protein	1497		0	0	0	0	0	0	1	NA	NA	NA	F	F	NA	NA		0	0	0	0	0	0	NA	NA	NA	NA	F	F	NA	NA
Sobic.001G064500	similar to J-domain protein	PF00684,PF00226,PF01556	PTHR24076	KOG0712	GO:0051082,GO:0031072,GO:0005524,GO:0006457,GO:0009408	AT5G22060.1	ATJ2,J2	DNAJ homologue 2	LOC_Os03g57340.1	chaperone protein dnaJ, putative, expressed	2244		6726	20290	3130	211.248	1330.73	220.292	6.01799	2.59473	4.16986e-193	1.87185e-195	T	T	0.272398	up		29	217	16	26.4131	64.841	6.6141	9.80345	3.29329	1.41258e-08	2.97379e-12	T	T	0.739292	no
Sobic.001G064600	similar to IQ calmodulin-binding motif family protein, expressed	PF00612	PTHR13140,PTHR13140:SF84	0	GO:0005515	AT3G22190.2	IQD5	IQ-domain 5	LOC_Os03g57330.1	IQ calmodulin-binding motif domain containing protein, expressed	2115		15	130	4	0.49985	9.04617	0.298694	7.73559	4.92057	1	0.00877688	F	T	0.106979	up		1	18	0	0.9108	5.3785	0	10.757	3.4272	1	0.0666603	F	F	0.338682	no
Sobic.001G064700	NA	PF00069,PF00560,PF08263	PTHR24420,PTHR24420:SF474	KOG1187	GO:0004672,GO:0005515,GO:0006468,GO:0005524,GO:0004674,GO:0004713	AT3G47570.1	0	Leucine-rich repeat protein kinase family protein	LOC_Os01g05980.1	receptor kinase, putative, expressed	3563		40	57	10	0.791231	2.35446	0.443263	2.32422	2.40916	1	0.436941	F	F	0.565625	no		1	1	0	0.9108	0.2988	0	NA	NA	NA	NA	F	F	6.09639	down
Sobic.001G064800	NA	0	PTHR21454,PTHR21454:SF1	0	0	AT3G44150.1	0	0	LOC_Os03g57320.1	expp1 protein precursor, putative, expressed	1470		21	32	1	1.00684	3.20379	0.107439	3.79596	4.8982	1	0.17173	F	F	0.608137	no		1	2	0	0.9108	0.5976	0	NA	NA	NA	NA	F	F	3.04819	down
Sobic.001G064900	similar to SNARE protein	PF00804,PF05739	PTHR19957:SF26,PTHR19957	KOG0810	GO:0005515,GO:0016020,GO:0006886,GO:0005484	AT3G11820.1	AT-SYR1,ATSYP121,ATSYR1,PEN1,SYP121,SYR1	syntaxin of plants 121	LOC_Os03g57310.1	syntaxin, putative, expressed	1826		13	15	1	0.501766	1.20899	0.0864921	2.03314	3.80509	1	0.511816	F	F	0.774641	no		0	5	0	0	1.494	0	NA	NA	NA	NA	F	F	0	up
Sobic.001G065000	NA	0	PTHR12975,PTHR12975:SF6	KOG1938	GO:0005515	AT5G16280.1	0	Tetratricopeptide repeat (TPR)-like superfamily protein	LOC_Os03g57300.1	expressed protein	4650		3623	644	621	54.9129	20.3828	21.0919	0.967903	-0.0493352	1	1	F	F	2.64802	no		12	62	36	10.9296	18.526	14.8817	1.24488	0.316012	1	0.713335	F	F	0.654316	no
Sobic.001G065100	similar to Cullin-4B, putative, expressed	PF00888,PF10557	PTHR11932:SF53,PTHR11932	KOG2167	GO:0031461,GO:0006511,GO:0031625	AT5G46210.1	ATCUL4,CUL4	cullin4	LOC_Os03g57290.1	cullin, putative, expressed	2917		1425	236	317	34.43	11.9071	17.1633	0.710617	-0.527499	1	0.598735	F	F	2.36873	no		0	6	2	0	1.7928	0.8268	2.16836	1.1166	1	0.690634	F	F	0	up
Sobic.001G065150	NA	0	0	0	0	0	0	0	0	0	828		0	0	0	0	0	0	1	NA	NA	NA	F	F	NA	NA		0	0	0	0	0	0	NA	NA	NA	NA	F	F	NA	NA
Sobic.001G065200	similar to Expressed protein	PF11955	0	0	0	AT2G39120.1	0	Ubiquitin carboxyl-terminal hydrolase family protein	LOC_Os03g57270.1	ubiquitin carboxyl-terminal hydrolase, family 1, putative, expressed	3093		33	1	11	0.751957	0.047583	0.561682	0.670804	-3.56123	1	0.723604	F	F	2.46841	no		0	0	0	0	0	0	NA	NA	NA	NA	F	F	NA	NA
Sobic.001G065300	similar to Putative DNA-binding protein	PF06839,PF00098	PTHR23002:SF33,PTHR23002	KOG4400	GO:0003676,GO:0008270	AT3G42860.1	0	zinc knuckle (CCHC-type) family protein	LOC_Os03g57260.2	GRF zinc finger family protein, expressed	2598		2	0	1	0.0542563	0	0.0607909	0.942693	NA	NA	NA	F	F	1.78501	no		0	0	0	0	0	0	NA	NA	NA	NA	F	F	NA	NA
Sobic.001G065400	NA	0	0	0	0	0	0	0	0	0	243		0	0	0	0	0	0	1	NA	NA	NA	F	F	NA	NA		0	0	0	0	0	0	NA	NA	NA	NA	F	F	NA	NA
Sobic.001G065500	similar to Expressed protein	0	0	0	GO:0046872	AT5G48890.1	0	C2H2-like zinc finger protein	LOC_Os03g57240.1	ZOS3-19 - C2H2 zinc finger protein, expressed	4514		11	0	9	0.171747	0	0.31489	0.76052	NA	NA	NA	F	F	1.09084	no		0	0	0	0	0	0	NA	NA	NA	NA	F	F	NA	NA
Sobic.001G065600	similar to Putative glycolate oxidase (Os07g0152900 protein) (Putative (S)-2- hydroxy-acid oxidase)	PF01070	PTHR10578	KOG0538	GO:0016491,GO:0003824,GO:0055114,GO:0010181	AT3G14420.1	0	Aldolase-type TIM barrel family protein	LOC_Os03g57220.2	hydroxyacid oxidase 1, putative, expressed	1929		392	417	134	14.3223	31.8153	10.9711	2.74121	1.53601	1	0.0045365	F	T	0.66948	no		0	2	7	0	0.5976	2.8937	0.206518	-2.27566	1	0.296848	F	F	0	up
Sobic.001G065700	NA	0	0	0	0	AT3G07560.1	APM2,PEX13	peroxin 13	LOC_Os03g57210.1	glycine-rich protein, putative, expressed	2080		1272	1502	276	43.1006	106.277	20.9567	4.88583	2.34234	4.22991e-11	2.08282e-14	T	T	0.677503	no		2	33	0	1.8216	9.8606	0	19.7212	4.30168	1	0.00503997	F	T	0.36947	no
Sobic.001G065800	similar to Glutathione transferase	PF02798,PF00043	PTHR11260,PTHR11260:SF54	KOG0406	GO:0005515	AT1G17180.1	ATGSTU25,GSTU25	glutathione S-transferase TAU 25	LOC_Os09g20220.1	glutathione S-transferase, putative, expressed	1865		18	117	2	0.680225	9.23291	0.169367	8.75082	5.76856	1	0.00714853	F	T	0.144694	up		0	0	0	0	0	0	NA	NA	NA	NA	F	F	NA	NA
Sobic.001G065900	similar to Glutathione transferase	PF02798,PF00043	PTHR11260,PTHR11260:SF54	KOG0406	GO:0005515	AT1G17180.1	ATGSTU25,GSTU25	glutathione S-transferase TAU 25	LOC_Os07g28480.1	glutathione S-transferase, putative, expressed	660		1	7	0	0.106786	1.56094	0	2.56094	NA	NA	NA	F	F	0.136823	up		0	0	0	0	0	0	NA	NA	NA	NA	F	F	NA	NA
Sobic.001G066000	similar to Glutathione-S-transferase	PF02798,PF00043	PTHR11260,PTHR11260:SF54	KOG0406	GO:0005515	AT1G53680.1	ATGSTU28,GSTU28	glutathione S-transferase TAU 28	LOC_Os09g20220.1	glutathione S-transferase, putative, expressed	833		0	0	0	0	0	0	1	NA	NA	NA	F	F	NA	NA		5	1973	48	4.554	589.545	19.8423	29.7115	4.89295	1.84927e-130	2.6657e-133	T	T	0.0149462	up
Sobic.001G066100	similar to TCP family transcription factor containing protein, expressed	PF03634	0	0	0	AT4G18390.1	TCP2	TEOSINTE BRANCHED 1, cycloidea and PCF transcription factor 2	LOC_Os03g57190.1	TCP family transcription factor, putative, expressed	2584		10	7	10	0.272751	0.398692	0.611202	0.868104	-0.616376	1	0.948194	F	F	0.540158	no		8	0	26	7.2864	0	10.7479	0.0465207	-4.42598	1	0.00245213	F	T	1.35587	no
Sobic.001G066300	similar to LEM3 family/CDC50 family protein, expressed	PF03381	PTHR10926:SF0,PTHR10926	KOG2952	GO:0016020	AT1G79450.1	ALIS5	ALA-interacting subunit 5	LOC_Os03g57170.1	cell cycle control protein, putative, expressed	3198		734	62	213	16.1762	2.85328	10.5191	0.334513	-1.88232	1	0.103319	F	F	2.41935	no		9	13	31	8.1972	3.8844	12.8148	0.303118	-1.72205	1	0.0453289	F	F	0.981748	no
Sobic.001G066400	NA	0	0	0	0	0	0	0	0	0	776		1	0	1	0.0908233	0	0.203524	0.830893	NA	NA	NA	F	F	0.892507	no		0	0	0	0	0	0	NA	NA	NA	NA	F	F	NA	NA
Sobic.001G066500	NA	PF07967	PTHR15835:SF4,PTHR15835	0	GO:0005634,GO:0008270	AT1G17210.1	ATILP1,ILP1	IAP-like protein 1	LOC_Os03g57160.1	zinc ion binding protein, putative, expressed	13379		1893	234	1747	9.97209	2.57409	20.6228	0.165293	-3.0021	1	0.000548463	F	T	0.85978	no		0	0	0	0	0	0	NA	NA	NA	NA	F	F	NA	NA
Sobic.001G066600	NA	PF02536	PTHR13068	0	0	AT2G34620.1	0	Mitochondrial transcription termination factor family protein	LOC_Os03g57149.1	mTERF domain containing protein, expressed	960		31	0	1	2.27588	0	0.164515	0.858726	NA	NA	NA	F	F	27.6677	down		0	0	0	0	0	0	NA	NA	NA	NA	F	F	NA	NA
Sobic.001G066700	similar to Expressed protein	PF08718	PTHR10219:SF4,PTHR10219	KOG4189	GO:0005737,GO:0017089,GO:0051861,GO:0046836	AT2G34690.1	ACD11	Glycolipid transfer protein (GLTP) family protein	LOC_Os03g57140.1	GLTP domain containing protein, putative, expressed	1096		209	20	66	13.4399	2.68566	9.51066	0.350659	-1.82427	1	0.137769	F	F	2.20392	no		8	27	32	7.2864	8.0677	13.2282	0.609886	-0.713387	1	0.346851	F	F	0.684301	no
Sobic.001G066800	NA	PF00079	PTHR11461,PTHR11461:SF24	KOG2392	GO:0005615	AT1G47710.1	0	Serine protease inhibitor (SERPIN) family protein	LOC_Os11g12420.1	serpin domain containing protein, putative, expressed	1441		0	0	0	0	0	0	1	NA	NA	NA	F	F	NA	NA		0	0	0	0	0	0	NA	NA	NA	NA	F	F	NA	NA
Sobic.001G066900	similar to Putative mannan endo-1,4-beta-mannosidase 5 precursor	PF00150	0	0	GO:0005975,GO:0004553	AT5G01930.1	0	Glycosyl hydrolase superfamily protein	LOC_Os05g25480.1	OsMan06 - Endo-Beta-Mannanase, expressed	1834		0	0	0	0	0	0	1	NA	NA	NA	F	F	NA	NA		0	0	0	0	0	0	NA	NA	NA	NA	F	F	NA	NA
Sobic.001G067000	similar to Cell differentiation protein rcd1, putative, expressed	PF04078	PTHR12262	KOG3036	0	AT3G20800.1	0	Cell differentiation, Rcd1-like protein	LOC_Os03g57130.1	expressed protein	1617		30	5	9	1.30759	0.455084	0.879043	0.774375	-0.9498	1	0.892046	F	F	1.96021	no		0	0	0	0	0	0	NA	NA	NA	NA	F	F	NA	NA
Sobic.001G067100	similar to Ferredoxin--NADP reductase, root isozyme, chloroplast precursor	PF00175	PTHR19384:SF1,PTHR19384	0	GO:0055114,GO:0016491	AT1G30510.2	ATRFNR2,RFNR2	root FNR 2	LOC_Os03g57120.1	ferredoxin--NADP reductase, chloroplast precursor, putative, expressed	2101		735	1079	219	24.6559	75.5835	16.4625	4.3856	2.19889	2.75933e-06	1.03894e-09	T	T	0.535729	no		208	1323	186	189.446	395.321	76.8889	5.14145	2.36218	2.00136e-46	1.22426e-49	T	T	0.80238	no
Sobic.001G067200	similar to Expressed protein	0	0	0	0	AT2G34730.1	0	myosin heavy chain-related	LOC_Os03g57110.2	expressed protein	3209		539	20	124	11.838	0.917259	6.1028	0.26993	-2.73407	1	0.122048	F	F	3.37262	down		0	0	0	0	0	0	NA	NA	NA	NA	F	F	NA	NA
Sobic.001G067300	similar to Histidinol dehydrogenase, chloroplast precursor	PF00815	PTHR21256:SF2,PTHR21256	KOG2697	GO:0055114,GO:0004399,GO:0051287,GO:0008270,GO:0000105	AT5G63890.1	ATHDH,HDH,HISN8	histidinol dehydrogenase	LOC_Os01g13190.1	histidinol dehydrogenase, chloroplast precursor, putative, expressed	1920		1613	194	366	59.2096	14.8707	30.1063	0.51021	-1.01759	1	0.0846257	F	F	2.63288	no		0	0	0	0	0	0	NA	NA	NA	NA	F	F	NA	NA
Sobic.001G067400	similar to Os03g0784300 protein	PF04161	PTHR14467	KOG3134	0	AT1G01020.1	ARV1	Arv1-like protein	LOC_Os03g57090.1	arv1, putative, expressed	1883		99	42	23	3.70548	3.2827	1.9291	1.46212	0.766953	1	0.763996	F	F	1.42196	no		0	0	0	0	0	0	NA	NA	NA	NA	F	F	NA	NA
Sobic.001G067500	similar to Os03g0784100 protein	PF01734	PTHR10470,PTHR10470:SF4	KOG0513	GO:0006629	AT3G54950.1	PLA IIIA,PLP7	patatin-like protein 6	LOC_Os03g57080.1	PLA IIIA/PLP7, putative, expressed	1760		0	0	0	0	0	0	1	NA	NA	NA	F	F	NA	NA		0	0	0	0	0	0	NA	NA	NA	NA	F	F	NA	NA
Sobic.001G067601	similar to Os04g0295000 protein	PF07491	PTHR20835	0	0	AT2G31305.1	INH3	inhibitor-3	LOC_Os05g18774.2	protein phosphatase 1 regulatory subunit 11, putative, expressed	901		1	0	0	0.078223	0	0	1	NA	NA	NA	F	F	NA	NA		0	0	0	0	0	0	NA	NA	NA	NA	F	F	NA	NA
Sobic.001G067700	NA	0	PTHR16128	0	0	AT1G56000.1	0	FAD/NAD(P)-binding oxidoreductase family protein	LOC_Os03g57070.1	amine oxidase-related, putative, expressed	1626		448	28	1162	19.4185	2.53437	112.866	0.0310397	-5.47684	1.77877e-23	1.43283e-26	T	T	0.336542	no		16	8	94	14.5727	2.3905	38.8578	0.0615192	-4.02282	2.10915e-05	3.58465e-09	T	T	0.706584	no
Sobic.001G067800	similar to Putative uncharacterized protein	PF02535	PTHR11065:SF5,PTHR11065	KOG2474	GO:0055085,GO:0016020,GO:0030001,GO:0046873	AT3G20870.1	ZTP29	ZIP metal ion transporter family	LOC_Os08g01030.1	metal cation transporter, putative, expressed	1589		3	0	13	0.133063	0	1.2921	0.436281	NA	NA	NA	F	F	0.205963	up		0	0	0	0	0	0	NA	NA	NA	NA	F	F	NA	NA
Sobic.001G067850	NA	0	0	0	0	0	0	0	0	0	2236		562	357	900	17.7143	23.4979	63.5694	0.379403	-1.4358	0.660635	0.000139732	F	T	0.40691	no		0	0	0	0	0	0	NA	NA	NA	NA	F	F	NA	NA
Sobic.001G067900	NA	PF01217	PTHR11753	KOG0934	GO:0015031,GO:0008565,GO:0006886,GO:0016192,GO:0030117	AT2G17380.1	AP19	associated protein 19	LOC_Os03g57040.2	clathrin adaptor complex small chain domain containing protein, expressed	1414		399	29	74	19.8876	3.01842	8.26532	0.433706	-1.45328	1	0.278345	F	F	3.525	down		29	111	110	26.4131	33.1675	45.4719	0.729407	-0.455205	1	0.212503	F	F	0.671752	no
Sobic.001G068000	NA	0	0	0	0	0	0	0	0	0	966		0	0	0	0	0	0	1	NA	NA	NA	F	F	NA	NA		0	0	0	0	0	0	NA	NA	NA	NA	F	F	NA	NA
Sobic.001G068066	NA	0	0	0	0	0	0	0	0	0	387		0	0	0	0	0	0	1	NA	NA	NA	F	F	NA	NA		0	0	0	0	0	0	NA	NA	NA	NA	F	F	NA	NA
Sobic.001G068132	NA	0	0	0	0	0	0	0	0	0	1728		0	0	0	0	0	0	1	NA	NA	NA	F	F	NA	NA		0	0	0	0	0	0	NA	NA	NA	NA	F	F	NA	NA
Sobic.001G068200	NA	0	0	0	0	0	0	0	0	0	596		0	0	0	0	0	0	1	NA	NA	NA	F	F	NA	NA		0	0	0	0	0	0	NA	NA	NA	NA	F	F	NA	NA
Sobic.001G068301	NA	PF00010	PTHR12565	0	GO:0046983	AT3G59060.3	PIF5,PIL6	phytochrome interacting factor 3-like 6	LOC_Os03g56950.2	phytochrome-interacting factor 4, putative, expressed	2840		2873	499	731	71.2978	25.8591	40.6515	0.644854	-0.652634	1	0.212283	F	F	2.14395	no		17	30	61	15.4835	8.9642	25.2162	0.355494	-1.4921	1	0.00900307	F	T	0.905987	no
Sobic.001G068400	NA	0	0	0	0	0	0	0	0	0	996		34	1	6	2.40591	0.147765	0.951414	0.588171	-2.68677	1	0.668294	F	F	4.37764	down		0	0	0	0	0	0	NA	NA	NA	NA	F	F	NA	NA
Sobic.001G068500	NA	0	0	0	0	AT5G09530.1	0	hydroxyproline-rich glycoprotein family protein	LOC_Os03g56944.1	lysine-rich arabinogalactan protein 19 precursor, putative, expressed	465		0	0	0	0	0	0	1	NA	NA	NA	F	F	NA	NA		0	0	0	0	0	0	NA	NA	NA	NA	F	F	NA	NA
Sobic.001G068600	NA	0	0	0	0	AT5G09520.1	0	hydroxyproline-rich glycoprotein family protein	LOC_Os03g56930.1	app1, putative, expressed	823		11	0	0	0.942002	0	0	1	NA	NA	NA	F	F	NA	NA		481	262	78	438.093	78.2872	32.2437	2.42798	1.27976	0.587277	6.35136e-05	F	T	7.92707	down
Sobic.001G068700	similar to Putative uncharacterized protein	PF02453	PTHR10994:SF27,PTHR10994	KOG1792	0	AT3G10260.3	0	Reticulon family protein	LOC_Os03g56900.1	reticulon domain containing protein, putative, expressed	1207		2020	44	243	117.951	5.36509	31.7963	0.19408	-2.56718	0.246058	5.55241e-05	F	T	6.34806	down		20	2	41	18.2159	0.5976	16.9486	0.0352595	-4.82584	0.708938	7.57242e-05	F	T	2.07634	no
Sobic.001G068800	weakly similar to Expressed protein	0	0	0	0	0	0	0	LOC_Os03g56890.1	expressed protein	675		0	0	0	0	0	0	1	NA	NA	NA	F	F	NA	NA		0	0	0	0	0	0	NA	NA	NA	NA	F	F	NA	NA
Sobic.001G068901	NA	0	0	0	0	0	0	0	0	0	156		46	3	2	20.7822	2.83027	2.0248	1.26629	0.48316	1	0.878279	F	F	8.56103	down		0	0	0	0	0	0	NA	NA	NA	NA	F	F	NA	NA
Sobic.001G069000	NA	PF06026	PTHR11934	KOG3075	GO:0009052,GO:0004751	AT5G44520.1	0	NagB/RpiA/CoA transferase-like superfamily protein	LOC_Os03g56869.1	ribose-5-phosphate isomerase A, putative, expressed	1892		753	247	278	28.05	19.2135	23.206	0.835062	-0.272376	1	0.807294	F	F	1.3225	no		0	0	0	0	0	0	NA	NA	NA	NA	F	F	NA	NA
Sobic.001G069100	NA	0	0	0	0	0	0	0	0	0	1136		0	0	0	0	0	0	1	NA	NA	NA	F	F	NA	NA		0	0	0	0	0	0	NA	NA	NA	NA	F	F	NA	NA
Sobic.001G069200	weakly similar to Putative uncharacterized protein OSJNBa0091J19.23	0	0	0	0	0	0	0	LOC_Os03g56860.1	expressed protein	766		20	558	8	1.84018	107.21	1.64945	40.8426	6.02232	9.01234e-23	7.11092e-26	T	T	0.0338082	up		0	175	0	0	52.2911	0	104.582	6.70849	5.08298e-09	1.09716e-12	T	T	0	up
Sobic.001G069300	NA	PF01535	PTHR24015	0	GO:0005515	AT4G21300.1	0	Tetratricopeptide repeat (TPR)-like superfamily protein	LOC_Os03g56850.1	pentatricopeptide, putative, expressed	2387		6	7	1	0.177157	0.431596	0.0661645	1.34275	2.70555	1	0.800898	F	F	0.711816	no		0	0	0	0	0	0	NA	NA	NA	NA	F	F	NA	NA
Sobic.001G069400	weakly similar to Tyrosine specific protein phosphatase-like	PF04504	0	0	0	AT1G11510.1	0	DNA-binding storekeeper protein-related transcriptional regulator	LOC_Os06g30250.1	expressed protein	1477		4	3	0	0.19087	0.298932	0	1.29893	NA	NA	NA	F	F	1.27702	no		0	9	3	0	2.6893	1.2401	2.16862	1.11677	1	0.605852	F	F	0	up
Sobic.001G069500	similar to Putative uncharacterized protein	PF06071,PF01926	PTHR23305,PTHR23305:SF5	KOG1491	GO:0005525	AT1G56050.1	0	GTP-binding protein-related	LOC_Os03g56840.1	GTP-binding protein, putative, expressed	1735		120	62	32	4.87462	5.25925	2.91292	1.59964	0.852394	1	0.631984	F	F	1.19298	no		9	14	8	8.1972	4.1833	3.307	1.26498	0.339118	1	0.868424	F	F	2.18875	no
Sobic.001G069600	NA	PF05891	PTHR12753	0	GO:0008168	AT5G44450.1	0	methyltransferases	LOC_Os03g56830.2	ad-003, putative, expressed	1262		95	0	19	5.30546	0	2.37778	0.296052	NA	NA	NA	F	F	4.46254	down		0	0	0	0	0	0	NA	NA	NA	NA	F	F	NA	NA
Sobic.001G069700	similar to Putative uncharacterized protein	PF04116	PTHR12863	KOG0539	GO:0055114,GO:0005506,GO:0006633,GO:0016491	AT2G34770.1	ATFAH1,FAH1	fatty acid hydroxylase 1	LOC_Os03g56820.1	fatty acid hydroxylase, putative, expressed	1499		24	13	11	1.12841	1.27636	1.15896	1.05438	0.139205	1	0.978767	F	F	0.926707	no		14	7	2	12.7512	2.0916	0.8268	2.52975	1.339	1	0.597809	F	F	8.73849	down
Sobic.001G069800	similar to Tubulin beta-2/beta-3 chain	PF03953,PF00091	PTHR11588	KOG1375	GO:0006184,GO:0005525,GO:0051258,GO:0003924,GO:0005874,GO:0043234,GO:0007017,GO:0005200	AT5G23860.2	TUB8	tubulin beta 8	LOC_Os03g56810.1	tubulin/FtsZ domain containing protein, putative, expressed	1924		155	107	17	5.67787	8.18485	1.39547	3.83425	2.5522	1	0.066636	F	F	1.18532	no		43	546	98	39.1643	163.148	40.5113	4.02723	2.00979	1.18553e-13	3.32848e-17	T	T	0.384606	no
Sobic.001G069900	similar to Chromosome chr19 scaffold_126, whole genome shotgun sequence	PF00478	PTHR11911,PTHR11911:SF6	KOG2550	GO:0003824,GO:0003938,GO:0055114,GO:0006164,GO:0016491,GO:0030554	AT1G16350.1	0	Aldolase-type TIM barrel family protein	LOC_Os03g56800.1	CBS domain containing membrane protein, putative, expressed	2019		228	11	36	7.95898	0.801841	2.81607	0.472172	-1.8123	1	0.512267	F	F	4.39977	down		1	4	10	0.9108	1.1952	4.1338	0.289129	-1.79022	1	0.282925	F	F	0.341828	no
Sobic.001G070000	NA	PF00241	PTHR11913	KOG1735	GO:0005622,GO:0003779	AT2G31200.1	ADF6,ATADF6	actin depolymerizing factor 6	LOC_Os03g56790.1	actin-depolymerizing factor, putative, expressed	1057		11952	2652	5722	796.938	369.258	854.969	0.432561	-1.21124	4.03455e-38	4.60602e-41	T	T	1.30195	no		0	6	2	0	1.7928	0.8268	2.16836	1.1166	1	0.690634	F	F	0	up
Sobic.001G070100	similar to Putative uncharacterized protein	PF02519	0	0	0	AT1G79130.1	0	SAUR-like auxin-responsive protein family	LOC_Os01g06230.1	OsSAUR1 - Auxin-responsive SAUR gene family member, expressed	705		0	0	0	0	0	0	1	NA	NA	NA	F	F	NA	NA		0	0	0	0	0	0	NA	NA	NA	NA	F	F	NA	NA
Sobic.001G070200	NA	0	0	0	0	0	0	0	0	0	765		0	0	0	0	0	0	1	NA	NA	NA	F	F	NA	NA		0	0	0	0	0	0	NA	NA	NA	NA	F	F	NA	NA
Sobic.001G070300	similar to Os03g0778400 protein	0	0	0	0	AT3G12870.1	0	0	LOC_Os03g56700.1	expressed protein	1006		0	0	0	0	0	0	1	NA	NA	NA	F	F	NA	NA		0	3	0	0	0.8964	0	NA	NA	NA	NA	F	F	0	up
Sobic.001G070401	NA	0	0	0	0	0	0	0	0	0	815		0	0	0	0	0	0	1	NA	NA	NA	F	F	NA	NA		0	0	0	0	0	0	NA	NA	NA	NA	F	F	NA	NA
Sobic.001G070500	similar to Photosystem I reaction center subunit III, chloroplast precursor	PF02507	0	0	GO:0009522,GO:0015979,GO:0009538	AT1G31330.1	PSAF	photosystem I subunit F	LOC_Os03g56670.2	photosystem I reaction center subunit III, chloroplast precursor, putative, expressed	1248		1141	333	1046	64.4362	39.27	132.372	0.301939	-1.75309	2.82981e-08	1.2048e-11	T	T	0.750823	no		16417	9829	39767	14952.5	2936.97	16438.9	0.178659	-2.48472	0	0	T	T	1.54342	no
Sobic.001G070600	similar to Os03g0777700 protein	PF03101,PF04434,PF10551	0	0	GO:0008270,GO:0006355,GO:0003700	AT4G38180.1	FRS5	FAR1-related sequence 5	LOC_Os03g15040.2	FAR1 family protein, expressed	3779		1154	270	1334	21.5223	10.5152	55.7515	0.202906	-2.40653	0.000357912	1.11664e-07	T	T	0.649565	no		3	0	8	2.7324	0	3.307	NA	NA	NA	NA	F	F	1.65249	no
Sobic.001G070700	similar to Os03g0777600 protein	PF01501	0	0	GO:0016757	0	0	0	LOC_Os03g56620.1	expressed protein	1597		203	6	23	8.95881	0.55294	2.27458	0.474242	-2.0404	1	0.528185	F	F	6.33688	down		3	16	14	2.7324	4.7809	5.7873	0.826102	-0.275608	1	0.818651	F	F	0.517098	no
Sobic.001G070800	similar to Putative uncharacterized protein	PF06364	PTHR17695	0	0	AT1G05070.1	0	Protein of unknown function (DUF1068)	LOC_Os03g56610.1	expressed protein	1188		27	0	9	1.60179	0	1.19647	0.455275	NA	NA	NA	F	F	2.67752	no		2	0	9	1.8216	0	3.7204	NA	NA	NA	NA	F	F	0.97925	no
Sobic.001G070900	weakly similar to Putative uncharacterized protein	0	0	0	0	AT2G30820.1	0	0	LOC_Os03g56590.1	expressed protein	1861		3	0	0	0.113615	0	0	1	NA	NA	NA	F	F	NA	NA		0	0	0	0	0	0	NA	NA	NA	NA	F	F	NA	NA
Sobic.001G071000	similar to Putative uncharacterized protein	PF02365	0	0	GO:0006355,GO:0003677	AT2G43000.1	anac042,NAC042	NAC domain containing protein 42	LOC_Os03g56580.1	no apical meristem protein, putative, expressed	1856		0	0	0	0	0	0	1	NA	NA	NA	F	F	NA	NA		0	0	0	0	0	0	NA	NA	NA	NA	F	F	NA	NA
Sobic.001G071100	similar to DNAJ protein, putative, expressed	PF00226	PTHR12763,PTHR12763:SF4	KOG0723	0	AT2G35795.1	0	Chaperone DnaJ-domain superfamily protein	LOC_Os03g56540.3	heat shock protein DnaJ, putative, expressed	1014		110	3186	78	7.64564	462.423	12.1488	35.2445	5.25033	7.86656e-107	2.1911e-109	T	T	0.0322212	up		27	2871	236	24.5915	857.873	97.5578	8.79348	3.13643	3.05397e-142	4.80247e-145	T	T	0.0514773	up
Sobic.001G071200	NA	0	0	0	0	0	0	0	0	0	728		3	0	0	0.290435	0	0	1	NA	NA	NA	F	F	NA	NA		0	0	0	0	0	0	NA	NA	NA	NA	F	F	NA	NA
Sobic.001G071250	NA	0	0	0	0	0	0	0	LOC_Os03g56450.1	OsFBX111 - F-box domain containing protein, expressed	1302		3	4	0	0.162394	0.452148	0	1.45215	NA	NA	NA	F	F	0.718321	no		0	0	0	0	0	0	NA	NA	NA	NA	F	F	NA	NA
Sobic.001G071300	similar to Putative uncharacterized protein	0	0	0	0	0	0	0	LOC_Os03g56500.1	expressed protein	2014		1	0	0	0.0349945	0	0	1	NA	NA	NA	F	F	NA	NA		0	2	0	0	0.5976	0	NA	NA	NA	NA	F	F	0	up
Sobic.001G071400	similar to Protein HIRA	PF00400,PF07569	PTHR13831	KOG0973	GO:0005515,GO:0006355,GO:0005634	AT3G44530.2	HIRA	homolog of histone chaperone HIRA	LOC_Os09g39420.1	WD domain, G-beta repeat domain containing protein, expressed	3628		2053	799	634	39.8824	32.4124	27.5994	1.16829	0.23191	1	0.716381	F	F	1.32915	no		9	72	46	8.1972	21.5141	19.0155	1.1314	0.178107	1	0.857788	F	F	0.404504	no
Sobic.001G071500	Predicted protein	0	0	0	0	0	0	0	0	0	3048		0	0	0	0	0	0	1	NA	NA	NA	F	F	NA	NA		0	0	0	0	0	0	NA	NA	NA	NA	F	F	NA	NA
Sobic.001G071600	Predicted protein	PF02213	PTHR14445:SF24,PTHR14445	0	GO:0005515	AT5G42950.1	0	GYF domain-containing protein	LOC_Os07g04530.1	GYF domain containing protein, putative, expressed	4232		5	7	0	0.083269	0.243436	0	1.24344	NA	NA	NA	F	F	0.684115	no		0	0	0	0	0	0	NA	NA	NA	NA	F	F	NA	NA
Sobic.001G071700	similar to Protein kinase domain containing protein, expressed	PF07714	PTHR24420:SF782,PTHR24420	KOG1187	GO:0004672,GO:0006468,GO:0004674,GO:0004713,GO:0005524	AT2G18470.1	PERK4	roline-rich extensin-like receptor kinase 4	LOC_Os03g56470.1	protein kinase family protein, putative, expressed	2849		863	381	263	21.349	19.6818	14.5794	1.3275	0.432926	1	0.584313	F	F	1.24625	no		20	25	9	18.2159	7.4702	3.7204	2.0079	1.00569	1	0.400812	F	F	3.25557	down
Sobic.001G071800	similar to Glucose-6-phosphate isomerase, cytosolic	PF00342	PTHR11469	KOG2446	GO:0006096,GO:0004347,GO:0006094	AT5G42740.1	0	Sugar isomerase (SIS) family protein	LOC_Os06g14510.1	glucose-6-phosphate isomerase, putative, expressed	5660		38342	17416	9540	477.438	452.86	266.201	1.69857	0.76655	9.08171e-09	3.97263e-12	T	T	1.32795	no		302	1124	845	275.061	335.858	349.307	0.961499	-0.0566425	1	0.500705	F	F	0.802903	no
Sobic.001G071900	NA	0	0	0	0	0	0	0	0	0	2708		24	0	3	0.624628	0	0.174965	0.85109	NA	NA	NA	F	F	7.14006	down		0	0	0	0	0	0	NA	NA	NA	NA	F	F	NA	NA
Sobic.001G072000	similar to Succinate dehydrogenase [ubiquinone] flavoprotein subunit, mitochondrial precursor	PF02910,PF00890	PTHR11632:SF5,PTHR11632	KOG2403	GO:0055114,GO:0016491,GO:0016627,GO:0006099,GO:0022900,GO:0050660	AT5G66760.1	SDH1-1	succinate dehydrogenase 1-1	LOC_Os07g04240.1	succinate dehydrogenase flavoprotein subunit,mitochondrial precursor, putative, expressed	2404		7	9	0	0.205221	0.550985	0	1.55099	NA	NA	NA	F	F	0.744926	no		0	0	0	0	0	0	NA	NA	NA	NA	F	F	NA	NA
Sobic.001G072100	Predicted protein	0	0	0	GO:0005515	0	0	0	LOC_Os03g56450.1	OsFBX111 - F-box domain containing protein, expressed	1203		0	0	0	0	0	0	1	NA	NA	NA	F	F	NA	NA		0	0	0	0	0	0	NA	NA	NA	NA	F	F	NA	NA
Sobic.001G072200	NA	0	0	0	0	AT1G06130.1	GLX2-4	glyoxalase 2-4	LOC_Os09g34100.1	metallo-beta-lactamase family protein, putative, expressed	1926		14	28	0	0.512308	2.1396	0	3.1396	NA	NA	NA	F	F	0.478881	no		0	0	0	0	0	0	NA	NA	NA	NA	F	F	NA	NA
Sobic.001G072250	NA	0	0	0	0	0	0	0	0	0	1088		5	0	0	0.323892	0	0	1	NA	NA	NA	F	F	NA	NA		0	0	0	0	0	0	NA	NA	NA	NA	F	F	NA	NA
Sobic.001G072300	similar to Putative uncharacterized protein	PF12274	0	0	0	0	0	0	LOC_Os03g61840.1	expressed protein	1182		75	10	5	4.47201	1.24513	0.668082	1.34593	0.898197	1	0.857391	F	F	4.67487	down		1	1	1	0.9108	0.2988	0.4134	0.722787	-0.468358	1	0.925163	F	F	2.55771	no
Sobic.001G072400	NA	0	0	0	0	0	0	0	0	0	1570		0	0	0	0	0	0	1	NA	NA	NA	F	F	NA	NA		0	0	0	0	0	0	NA	NA	NA	NA	F	F	NA	NA
Sobic.001G072500	similar to Os01g0916800 protein	PF11732,PF11262	PTHR21597	KOG1874	0	AT1G24706.1	AtTHO2,THO2	THO2	LOC_Os01g68810.1	expressed protein	6919		1280	169	285	13.0384	3.5948	6.50547	0.612194	-0.855741	1	0.615806	F	F	2.5818	no		0	0	0	0	0	0	NA	NA	NA	NA	F	F	NA	NA
Sobic.001G072550	NA	0	0	0	0	0	0	0	LOC_Os03g56450.1	OsFBX111 - F-box domain containing protein, expressed	867		0	0	0	0	0	0	1	NA	NA	NA	F	F	NA	NA		0	0	0	0	0	0	NA	NA	NA	NA	F	F	NA	NA
Sobic.001G072600	weakly similar to Putative uncharacterized protein	0	0	0	0	AT5G42710.1	0	0	LOC_Os03g56430.1	expressed protein	3884		110	5	134	1.99606	0.189462	5.44883	0.184446	-4.84596	1	0.0599509	F	F	0.708036	no		3	0	10	2.7324	0	4.1338	NA	NA	NA	NA	F	F	1.32198	no
Sobic.001G072700	similar to Dehydrogenase, putative, expressed	0	0	0	0	AT1G19400.1	0	Erythronate-4-phosphate dehydrogenase family protein	LOC_Os03g56420.1	expressed protein	2229		4354	696	892	137.669	45.9548	63.2022	0.731358	-0.459759	1	0.286937	F	F	2.52241	no		56	135	172	51.0047	40.3388	71.1015	0.567341	-0.817712	1	0.00544331	F	T	0.915373	no
Sobic.001G072800	similar to Putative uncharacterized protein	PF01883	PTHR12377	KOG3381	0	AT3G50845.1	0	Protein of unknown function (DUF59)	LOC_Os03g56410.2	expressed protein	931		377	18	73	28.5398	2.84547	12.3837	0.287325	-2.1217	1	0.045989	F	F	3.74804	down		22	41	231	20.0375	12.2511	95.491	0.128296	-2.96245	2.41031e-13	6.72472e-17	T	T	0.371953	no
Sobic.001G072900	NA	PF01535	PTHR24015,PTHR24015:SF95	0	GO:0005515	AT2G22070.1	0	pentatricopeptide (PPR) repeat-containing protein	LOC_Os03g56400.1	pentatricopeptide, putative, expressed	3490		3	2	4	0.0605836	0.0843405	0.181014	0.918144	-1.1018	1	0.953444	F	F	0.456624	no		0	0	0	0	0	0	NA	NA	NA	NA	F	F	NA	NA
Sobic.001G073000	similar to Dolichol-phosphate mannosyltransferase-like	PF08285	PTHR16433	KOG4841	0	AT1G48140.1	0	dolichol-phosphate mannosyltransferase-related	LOC_Os02g51420.1	expressed protein	829		138	6	33	11.7323	1.06519	6.2869	0.283412	-2.56123	1	0.132677	F	F	3.19156	down		10	35	26	9.108	10.4582	10.7479	0.973046	-0.0394202	1	0.926905	F	F	0.858998	no
Sobic.001G073150	NA	PF08608,PF04055,PF00258,PF03141	PTHR13930	KOG1160	GO:0010181,GO:0051536,GO:0003824,GO:0008168,GO:0016491	AT1G75200.1	0	flavodoxin family protein / radical SAM domain-containing protein	LOC_Os03g56380.1	methyltransferase, putative, expressed	3933		207	2	82	3.70942	0.0748407	3.29281	0.250381	-5.45935	1	0.165247	F	F	2.20297	no		9	0	10	8.1972	0	4.1338	NA	NA	NA	NA	F	F	3.96594	down
Sobic.001G073300	similar to Putative uncharacterized protein	PF04072	0	0	GO:0032259,GO:0008168	AT5G42760.1	0	Leucine carboxyl methyltransferase	LOC_Os03g56370.1	methyltransferase, putative, expressed	1542		27	28	39	1.23407	2.67242	3.99446	0.7353	-0.57985	1	0.833683	F	F	0.370208	no		3	3	1	2.7324	0.8964	0.4134	2.16836	1.1166	1	0.78474	F	F	4.17224	down
Sobic.001G073400	similar to Os03g0774400 protein	0	0	0	0	AT5G42765.1	0	0	LOC_Os03g56320.3	expressed protein	1091		0	0	1	0	0	0.144761	0.873545	NA	NA	NA	F	F	0	up		0	0	0	0	0	0	NA	NA	NA	NA	F	F	NA	NA
Sobic.001G073500	similar to Putative uncharacterized protein	PF05761	PTHR12103:SF1,PTHR12103	KOG2469	0	AT1G75210.1	0	HAD-superfamily hydrolase, subfamily IG, 5\'-nucleotidase	LOC_Os03g56310.1	5-nucleotidase domain-containing protein, putative, expressed	1788		5836	2426	3373	230.042	199.689	297.938	0.671341	-0.577255	1	0.000219021	F	T	0.924554	no		175	208	353	159.389	62.1516	145.923	0.425919	-1.23135	3.77915e-05	6.2523e-09	T	T	1.53204	no
Sobic.001G073550	NA	0	0	0	0	0	0	0	0	0	656		5	0	3	0.537187	0	0.722262	0.580632	NA	NA	NA	F	F	1.48751	no		0	0	0	0	0	0	NA	NA	NA	NA	F	F	NA	NA
Sobic.001G073600	similar to Putative NADH dehydrogenase	PF00037	PTHR10849	KOG3256	GO:0051536,GO:0016020,GO:0055114,GO:0016651,GO:0051539	AT1G79010.1	0	Alpha-helical ferredoxin	LOC_Os03g56300.1	4Fe-4S binding domain containing protein, expressed	1224		394	27	99	22.6868	3.24649	12.7741	0.308295	-1.97627	1	0.0549794	F	F	2.8322	no		30	82	135	27.3239	24.5021	55.8064	0.439055	-1.18753	1	0.000773865	F	T	0.680473	no
Sobic.001G073700	similar to Tubulin alpha-3 chain	PF03953,PF00091	PTHR11588	KOG1376	GO:0006184,GO:0005525,GO:0051258,GO:0003924,GO:0005874,GO:0043234,GO:0007017,GO:0005200	AT4G14960.2	TUA6	Tubulin/FtsZ family protein	LOC_Os11g14220.1	tubulin/FtsZ domain containing protein, putative, expressed	1710		605	90	30	24.9355	7.74601	2.77078	2.31942	1.48316	1	0.260579	F	F	4.74204	down		7	22	23	6.3756	6.5737	9.5078	0.691401	-0.532406	1	0.560883	F	F	0.792911	no
Sobic.001G073800	similar to Putative uncharacterized protein	PF00069,PF00139	PTHR24420,PTHR24420:SF563	KOG1187	GO:0004672,GO:0006468,GO:0005524,GO:0030246,GO:0004674,GO:0004713	AT5G10530.1	0	Concanavalin A-like lectin protein kinase family protein	LOC_Os08g02996.1	receptor-like kinase, putative, expressed	2397		1	0	0	0.029403	0	0	1	NA	NA	NA	F	F	NA	NA		0	0	0	0	0	0	NA	NA	NA	NA	F	F	NA	NA
Sobic.001G073900	NA	PF00056,PF02866	PTHR11540:SF1,PTHR11540	KOG1494	GO:0055114,GO:0016616,GO:0016491,GO:0003824,GO:0005975,GO:0016615,GO:0006108,GO:0030060	AT2G22780.1	PMDH1	peroxisomal NAD-malate dehydrogenase 1	LOC_Os03g56280.1	lactate/malate dehydrogenase, putative, expressed	6277		2076	477	2308	23.3096	11.184	58.0712	0.20626	-2.37638	0.000231069	7.34285e-08	T	T	0.67315	no		353	194	2178	321.511	57.9684	900.343	0.0643848	-3.95714	1.73466e-188	3.8579e-191	T	T	0.670995	no
Sobic.001G074000	similar to Putative uncharacterized protein	PF07714,PF00560,PF08263	PTHR24420:SF462,PTHR24420	KOG1187	GO:0004672,GO:0005515,GO:0006468,GO:0004674,GO:0004713,GO:0005524	AT5G65700.1	BAM1	Leucine-rich receptor-like protein kinase family protein	LOC_Os03g56270.2	receptor protein kinase CLAVATA1 precursor, putative, expressed	3767		6	0	26	0.112257	0	1.09007	0.478452	NA	NA	NA	F	F	0.205963	up		0	0	4	0	0	1.6535	NA	NA	NA	NA	F	F	0	up
Sobic.001G074100	similar to Kinesin motor domain containing protein, expressed	PF00225	PTHR24115,PTHR24115:SF324	KOG0242	GO:0005524,GO:0003777,GO:0008017,GO:0007018	AT3G49650.1	0	P-loop containing nucleoside triphosphate hydrolases superfamily protein	LOC_Os03g56260.1	kinesin motor domain containing protein, putative, expressed	3693		35	52	16	0.667956	2.07232	0.684255	1.82414	1.59864	1	0.624546	F	F	0.484628	no		0	0	0	0	0	0	NA	NA	NA	NA	F	F	NA	NA
Sobic.001G074200	similar to Wound and phytochrome signaling involved receptor like kinase	PF07714,PF00560	PTHR24420,PTHR24420:SF797	KOG1187	GO:0004672,GO:0006468,GO:0005515,GO:0004713,GO:0005524	AT2G16250.1	0	Leucine-rich repeat protein kinase family protein	LOC_Os03g56250.1	LRR receptor-like protein kinase, putative, expressed	3092		288	425	125	6.56466	20.2293	6.38481	2.87473	1.66373	1	0.0209448	F	F	0.493321	no		9	96	27	8.1972	28.6854	11.1613	2.57008	1.36181	1	0.0150179	F	F	0.411437	no
Sobic.001G074300	NA	PF00253	PTHR12010	KOG3506	GO:0005622,GO:0003735,GO:0005840,GO:0006412	AT3G43980.1	0	Ribosomal protein S14p/S29e family protein	LOC_Os12g32380.1	40S ribosomal protein S29, putative, expressed	261		107	0	17	28.8936	0	10.2869	0.088598	-4.36274	1	0.00683009	F	T	5.61754	down		0	0	0	0	0	0	NA	NA	NA	NA	F	F	NA	NA
Sobic.001G074400	similar to Putative uncharacterized protein	PF06219	0	0	0	AT1G10020.1	0	Protein of unknown function (DUF1005)	LOC_Os03g56220.1	stress-induced protein, putative, expressed	2096		1	0	0	0.0336254	0	0	1	NA	NA	NA	F	F	NA	NA		35	22	8	31.8779	6.5737	3.307	1.98781	0.991183	1	0.441751	F	F	6.45256	down
Sobic.001G074500	NA	0	0	0	0	0	0	0	0	0	502		0	0	0	0	0	0	1	NA	NA	NA	F	F	NA	NA		0	0	0	0	0	0	NA	NA	NA	NA	F	F	NA	NA
Sobic.001G074601	Predicted protein	0	0	0	0	AT2G22795.1	0	0	LOC_Os03g56200.1	expressed protein	765		0	0	0	0	0	0	1	NA	NA	NA	F	F	NA	NA		0	0	0	0	0	0	NA	NA	NA	NA	F	F	NA	NA
Sobic.001G074700	similar to Putative cytochrome c oxidase subunit VIa	PF02046	PTHR11504	KOG3469	GO:0005743,GO:0005751,GO:0004129	AT4G37830.1	0	cytochrome c oxidase-related	LOC_Os03g56190.1	cytochrome c oxidase-related, putative, expressed	647		429	41	91	46.7318	9.32634	22.2134	0.444845	-1.25205	1	0.0766126	F	F	2.96336	no		61	253	241	55.5586	75.598	99.6247	0.758828	-0.398155	1	0.0845129	F	F	0.634148	no
Sobic.001G074800	similar to Putative receptor-type protein kinase LRK1	PF00069,PF00139	PTHR24420:SF435,PTHR24420	KOG1187	GO:0004672,GO:0006468,GO:0005524,GO:0030246,GO:0004674,GO:0004713	AT3G53810.1	0	Concanavalin A-like lectin protein kinase family protein	LOC_Os03g15250.1	lectin-like receptor kinase, putative, expressed	1935		0	0	0	0	0	0	1	NA	NA	NA	F	F	NA	NA		0	0	0	0	0	0	NA	NA	NA	NA	F	F	NA	NA
Sobic.001G074900	similar to OSIGBa0125M19.6 protein	PF00069,PF00139	PTHR24420:SF435,PTHR24420	KOG1187	GO:0004672,GO:0006468,GO:0005524,GO:0030246,GO:0004674,GO:0004713	AT3G53810.1	0	Concanavalin A-like lectin protein kinase family protein	LOC_Os04g44910.1	receptor like protein kinase, putative, expressed	2040		0	0	0	0	0	0	1	NA	NA	NA	F	F	NA	NA		0	0	0	0	0	0	NA	NA	NA	NA	F	F	NA	NA
Sobic.001G075000	similar to Lectin receptor kinase 7, putative, expressed	PF00069,PF00139	PTHR24420:SF435,PTHR24420	KOG1187	GO:0004672,GO:0006468,GO:0005524,GO:0030246,GO:0004674,GO:0004713	AT2G37710.1	RLK	receptor lectin kinase	LOC_Os07g03830.1	lectin-like receptor kinase, putative, expressed	2663		30	8	2	0.793979	0.442131	0.118614	1.28921	1.8982	1	0.849341	F	F	2.83187	no		8	47	16	7.2864	14.0439	6.6141	2.12333	1.08633	1	0.189599	F	F	0.705431	no
Sobic.001G075101	similar to Knotted 1	PF03790,PF00046,PF03789,PF03791	PTHR11850:SF46,PTHR11850	KOG0773	GO:0006355,GO:0005634,GO:0003677,GO:0043565,GO:0003700	AT4G08150.1	BP,BP1,KNAT1	KNOTTED-like from Arabidopsis thaliana	LOC_Os07g03770.1	Homeobox domain containing protein, expressed	1699		0	0	0	0	0	0	1	NA	NA	NA	F	F	NA	NA		0	0	0	0	0	0	NA	NA	NA	NA	F	F	NA	NA
Sobic.001G075200	NA	0	0	0	0	0	0	0	0	0	823		0	0	0	0	0	0	1	NA	NA	NA	F	F	NA	NA		0	0	0	0	0	0	NA	NA	NA	NA	F	F	NA	NA
Sobic.001G075201	NA	0	0	0	0	0	0	0	0	0	1215		3	0	0	0.174022	0	0	1	NA	NA	NA	F	F	NA	NA		0	0	0	0	0	0	NA	NA	NA	NA	F	F	NA	NA
Sobic.001G075300	similar to P-type R2R3 Myb proteind	PF00249	PTHR10641	0	GO:0003682	AT5G57620.1	AtMYB36,MYB36	myb domain protein 36	LOC_Os03g56090.1	MYB family transcription factor, putative, expressed	1519		0	0	0	0	0	0	1	NA	NA	NA	F	F	NA	NA		0	0	0	0	0	0	NA	NA	NA	NA	F	F	NA	NA
Sobic.001G075400	similar to Expressed protein	0	0	0	0	AT4G17000.1	0	0	LOC_Os03g56070.1	expressed protein	2321		0	3	0	0	0.19023	0	1.19023	NA	NA	NA	F	F	0	up		0	0	0	0	0	0	NA	NA	NA	NA	F	F	NA	NA
Sobic.001G075500	NA	0	0	0	0	0	0	0	0	0	1202		0	1	0	0	0.122441	0	1.12244	NA	NA	NA	F	F	0	up		0	0	0	0	0	0	NA	NA	NA	NA	F	F	NA	NA
Sobic.001G075600	similar to Putative uncharacterized protein	PF00535	PTHR10587,PTHR10587:SF35	0	0	AT4G07960.1	ATCSLC12,CSLC12	Cellulose-synthase-like C12	LOC_Os07g03260.1	CSLC10 - cellulose synthase-like family C, expressed	3558		32	89	7	0.633874	3.68142	0.31072	3.57164	3.56658	1	0.17989	F	F	0.317561	no		3	10	0	2.7324	2.988	0	NA	NA	NA	NA	F	F	1.82892	no
Sobic.001G075700	similar to AP2 domain containing protein, expressed	PF00847	PTHR11795:SF332,PTHR11795	0	GO:0006355,GO:0003700	AT4G37750.1	ANT,CKC,CKC1,DRG	Integrase-type DNA-binding superfamily protein	LOC_Os03g56050.1	AP2-like ethylene-responsive transcription factor AINTEGUMENTA, putative, expressed	2691		0	0	0	0	0	0	1	NA	NA	NA	F	F	NA	NA		0	0	0	0	0	0	NA	NA	NA	NA	F	F	NA	NA
Sobic.001G075800	NA	PF00076	PTHR24012:SF14,PTHR24012	KOG4205	GO:0003676,GO:0000166	AT4G14300.1	0	RNA-binding (RRM/RBD/RNP motifs) family protein	LOC_Os07g39560.1	RNA recognition motif containing protein, putative, expressed	1826		10	55	3	0.385974	4.43296	0.259476	4.31366	4.09459	1	0.108721	F	F	0.164509	up		0	8	0	0	2.3904	0	NA	NA	NA	NA	F	F	0	up
Sobic.001G075900	similar to Putative transcription factor	PF00170	0	0	GO:0006355,GO:0003700,GO:0043565,GO:0005634	AT3G49760.1	AtbZIP5,bZIP5	basic leucine-zipper 5	LOC_Os03g56010.1	bZIP transcription factor domain containing protein, expressed	1429		0	0	0	0	0	0	1	NA	NA	NA	F	F	NA	NA		0	0	0	0	0	0	NA	NA	NA	NA	F	F	NA	NA
Sobic.001G075950	NA	0	0	0	0	0	0	0	0	0	713		0	0	0	0	0	0	1	NA	NA	NA	F	F	NA	NA		0	0	0	0	0	0	NA	NA	NA	NA	F	F	NA	NA
Sobic.001G076000	NA	0	PTHR21477,PTHR21477:SF2	0	0	AT1G10150.1	0	Carbohydrate-binding protein	LOC_Os03g56000.1	PHLOEM 2-LIKE A10, putative, expressed	1669		43	59	36	1.81581	5.20268	3.40662	1.40758	0.610915	1	0.750914	F	F	0.421826	no		19	274	97	17.3051	81.8729	40.0979	2.04183	1.02986	1	0.000781258	F	T	0.283758	up
Sobic.001G076100	similar to Expressed protein	0	0	0	0	AT1G10140.1	0	Uncharacterised conserved protein UCP031279	LOC_Os03g55980.1	expressed protein	1715		0	0	0	0	0	0	1	NA	NA	NA	F	F	NA	NA		0	0	0	0	0	0	NA	NA	NA	NA	F	F	NA	NA
Sobic.001G076200	similar to Putative uncharacterized protein	PF05140	0	0	0	AT1G49380.1	0	cytochrome c biogenesis protein family	LOC_Os03g55970.1	uncharacterized protein ycf44, putative, expressed	2056		356	18	126	12.2035	1.28849	9.67887	0.214301	-2.90916	1	0.0314514	F	F	2.22543	no		7	3	119	6.3756	0.8964	49.1923	0.0182224	-5.77815	6.68064e-09	1.43257e-12	T	T	0.254572	up
Sobic.001G076300	similar to Putative uncharacterized protein	PF00036	PTHR10891:SF137,PTHR10891	KOG0027	GO:0005509	AT3G50770.1	CML41	calmodulin-like 41	LOC_Os03g55960.1	EF hand family protein, putative, expressed	1083		0	0	0	0	0	0	1	NA	NA	NA	F	F	NA	NA		0	0	0	0	0	0	NA	NA	NA	NA	F	F	NA	NA
Sobic.001G076400	similar to Expressed protein	0	0	0	GO:0005515	AT3G50780.1	0	0	LOC_Os03g55950.3	H-BTB1 - Bric-a-Brac, Tramtrack, Broad Complex BTB domain with H family conserved sequence, expressed	2511		728	108	344	20.4335	6.33007	21.6366	0.323815	-1.77318	1	0.0154304	F	F	1.46128	no		23	18	26	20.9483	5.3785	10.7479	0.500423	-0.998779	1	0.253797	F	F	2.59801	no
Sobic.001G076500	similar to 9S ribosomal protein	PF00380	PTHR21569	KOG1753	GO:0003735,GO:0005840,GO:0006412	AT1G74970.1	RPS9,TWN3	ribosomal protein S9	LOC_Os03g55930.1	ribosomal protein, putative, expressed	941		55	5	36	4.11938	0.78201	6.04213	0.25305	-2.9498	1	0.106203	F	F	1.2073	no		86	30	64	78.3285	8.9642	26.4564	0.338829	-1.56137	1	0.00545189	F	T	4.42277	down
Sobic.001G076600	similar to Putative uncharacterized protein	PF04765	PTHR12956:SF11,PTHR12956	0	0	AT5G42660.1	0	Protein of unknown function (DUF616)	LOC_Os03g55920.1	hydrolase, acting on carbon-nitrogen, putative, expressed	2333		4	0	6	0.120838	0	0.406176	0.711149	NA	NA	NA	F	F	0.595005	no		0	0	0	0	0	0	NA	NA	NA	NA	F	F	NA	NA
Sobic.001G076700	similar to Os03g0769000 protein	PF04784	PTHR23054	0	0	AT2G23700.1	0	Protein of unknown function, DUF547	LOC_Os03g55890.1	ternary complex factor MIP1, putative, expressed	4484		3	2	3	0.0471536	0.0656442	0.105665	0.963803	-0.686765	1	0.979002	F	F	0.550507	no		0	0	0	0	0	0	NA	NA	NA	NA	F	F	NA	NA
Sobic.001G076800	weakly similar to Putative uncharacterized protein OSJNBa0057M23.132	0	0	0	0	AT1G76600.1	0	0	LOC_Os03g55880.1	expressed protein	1033		0	0	0	0	0	0	1	NA	NA	NA	F	F	NA	NA		0	0	0	0	0	0	NA	NA	NA	NA	F	F	NA	NA
Sobic.001G076850	NA	0	0	0	0	0	0	0	0	0	392		0	0	0	0	0	0	1	NA	NA	NA	F	F	NA	NA		0	0	0	0	0	0	NA	NA	NA	NA	F	F	NA	NA
Sobic.001G076900	similar to Integral membrane protein, putative, expressed	PF04535	0	0	0	AT3G50810.1	0	Uncharacterised protein family (UPF0497)	LOC_Os03g55870.1	membrane associated DUF588 domain containing protein, putative, expressed	984		33	0	46	2.36362	0	7.38312	0.119287	-3.88423	1	0.0341059	F	F	0.640277	no		38	1	81	34.6103	0.2988	33.4838	0.00892372	-6.80814	8.01893e-05	1.29033e-08	T	T	2.049	no
Sobic.001G077000	similar to Cold acclimation protein COR413-PM1	PF05562	0	0	0	AT3G50830.1	ATCOR413-PM2,COR413-PM2	cold-regulated 413-plasma membrane 2	LOC_Os03g55850.1	cold acclimation protein WCOR413, putative, expressed	1207		92	69	61	5.37204	8.41344	7.98178	1.04806	0.0759845	1	0.962296	F	F	0.655318	no		56	222	153	51.0046	66.335	63.2473	1.04882	0.0687664	1	0.938704	F	F	0.787216	no
Sobic.001G077100	similar to Putative uncharacterized protein	0	PTHR24015,PTHR24015:SF159	0	0	AT1G47580.1	0	Pentatricopeptide repeat (PPR) superfamily protein	LOC_Os03g55840.1	pentatricopeptide, putative, expressed	915		0	0	1	0	0	0.172606	0.852801	NA	NA	NA	F	F	0	up		0	0	0	0	0	0	NA	NA	NA	NA	F	F	NA	NA
Sobic.001G077200	similar to Transposon protein, putative, Mutator sub-class, expressed	PF00651,PF03000	PTHR13690:SF174,PTHR13690	0	GO:0005515	AT5G66560.1	0	Phototropic-responsive NPH3 family protein	LOC_Os03g55830.1	BTBN10 - Bric-a-Brac, Tramtrack, Broad Complex BTB domain with non-phototropic hypocotyl 3 NPH3 and coiled-coil domains, expressed	2343		0	5	1	0	0.314072	0.067407	1.23109	2.22013	1	0.8647	F	F	0	up		0	0	0	0	0	0	NA	NA	NA	NA	F	F	NA	NA
Sobic.001G077300	similar to Putative thioredoxin	PF00085	PTHR10438:SF103,PTHR10438	KOG0907	GO:0006662,GO:0045454,GO:0015035	AT4G37200.1	HCF164	Thioredoxin superfamily protein	LOC_Os03g55820.1	thioredoxin, putative, expressed	1408		1347	61	387	67.4255	6.37616	43.4096	0.166094	-2.76726	0.0015822	4.64479e-07	T	T	2.70863	no		77	21	52	70.1314	6.2749	21.4959	0.291911	-1.7764	1	0.00627938	F	T	5.05073	down
Sobic.001G077400	similar to Cytochrome P450 74A1, chloroplast precursor	PF00067	0	KOG0157	GO:0055114,GO:0005506,GO:0020037,GO:0016705,GO:0004497	AT5G42650.1	AOS,CYP74A,DDE2	allene oxide synthase	LOC_Os03g55800.1	cytochrome P450, putative, expressed	1808		0	8	1	0	0.651213	0.0873532	1.51856	2.8982	1	0.72203	F	F	0	up		20	1221	21	18.2159	364.842	8.681	42.0277	5.39327	1.18156e-81	1.10147e-84	T	T	0.0975355	up
Sobic.001G077500	NA	PF09754	PTHR12970	KOG3112	0	AT3G18940.1	0	clast3-related	LOC_Os03g55784.1	tumor necrosis factor superfamily, member 5-induced protein 1, putative, expressed	2223		213	59	25	6.75304	3.90611	1.77614	1.76724	1.13698	1	0.590194	F	F	2.37689	no		0	0	0	0	0	0	NA	NA	NA	NA	F	F	NA	NA
Sobic.001G077600	NA	0	0	0	0	0	0	0	LOC_Os03g55776.1	expressed protein	1217		1	0	0	0.057912	0	0	1	NA	NA	NA	F	F	NA	NA		0	0	0	0	0	0	NA	NA	NA	NA	F	F	NA	NA
Sobic.001G077700	NA	0	0	0	0	0	0	0	LOC_Os03g55770.1	expressed protein	1322		0	0	0	0	0	0	1	NA	NA	NA	F	F	NA	NA		0	0	0	0	0	0	NA	NA	NA	NA	F	F	NA	NA
Sobic.001G077800	similar to Myb-like DNA-binding domain, SHAQKYF class family protein, expressed	PF00249	0	0	0	AT5G42630.1	ATS,KAN4	Homeodomain-like superfamily protein	LOC_Os03g55760.1	MYB family transcription factor, putative, expressed	1857		5	0	7	0.189765	0	0.595338	0.626826	NA	NA	NA	F	F	0.637505	no		2	0	7	1.8216	0	2.8937	NA	NA	NA	NA	F	F	1.25901	no
Sobic.001G077900	similar to Os03g0766000 protein	PF09767	PTHR12869	KOG3236	0	AT1G47640.1	0	0	LOC_Os03g55730.1	SSA2 - 2S albumin seed storage family protein precursor, putative, expressed	1126		2705	134	350	169.312	17.5145	49.0916	0.369613	-1.48692	1	0.000715629	F	T	5.08398	down		13	41	31	11.8404	12.2511	12.8148	0.956012	-0.0648997	1	0.918527	F	F	0.944742	no
Sobic.001G078000	similar to Putative uncharacterized protein	PF08041	0	0	GO:0009512	AT2G26500.1	0	cytochrome b6f complex subunit (petM), putative	LOC_Os03g55720.2	cytochrome b6f complex subunit, putative, expressed	878		313	167	211	25.1252	27.9933	37.9547	0.744282	-0.439198	1	0.476402	F	F	0.761969	no		3195	2784	4509	2910	831.877	1863.93	0.446302	-1.16391	2.47081e-92	2.60785e-95	T	T	2.1589	no
Sobic.001G078100	similar to Expressed protein	0	PTHR14237	KOG2142	GO:0003824,GO:0030170	AT2G23520.1	0	Pyridoxal phosphate (PLP)-dependent transferases superfamily protein	LOC_Os03g55704.1	expressed protein	3257		250	49	232	5.4098	2.21417	11.2499	0.262384	-2.34507	1	0.0419254	F	F	0.803593	no		0	0	0	0	0	0	NA	NA	NA	NA	F	F	NA	NA
Sobic.001G078200	similar to Putative uncharacterized protein	0	0	0	0	AT2G15890.1	MEE14	maternal effect embryo arrest 14	LOC_Os03g55670.1	expressed protein	1053		1073	192	225	71.8175	26.8352	33.7467	0.801088	-0.330621	1	0.667063	F	F	2.37092	no		143	348	1088	130.244	103.985	449.758	0.231201	-2.11278	6.584e-50	4.29771e-53	T	T	0.470413	no
Sobic.001G078300	NA	0	PTHR23245,PTHR23245:SF26	0	0	AT4G37130.1	0	hydroxyproline-rich glycoprotein family protein	LOC_Os09g28019.1	nucleoporin p58/p45, putative, expressed	2720		5	11	3	0.129557	0.59519	0.174193	1.35854	1.77267	1	0.824938	F	F	0.336781	no		0	0	0	0	0	0	NA	NA	NA	NA	F	F	NA	NA
Sobic.001G078400	similar to Signal peptidase I family protein, expressed	PF10502	PTHR12383,PTHR12383:SF1	KOG0171	GO:0016020,GO:0006508,GO:0008236,GO:0016021	AT1G06870.1	0	Peptidase S24/S26A/S26B/S26C family protein	LOC_Os03g55640.1	OsSigP2 - Putative Type I Signal Peptidase homologue; employs a putative Ser/Lys catalytic dyad, expressed	2464		797	47	1399	22.7969	2.8073	89.6715	0.04199	-4.99739	1.12457e-17	7.49228e-21	T	T	0.49302	no		45	54	224	40.9859	16.1355	92.5973	0.174255	-2.52073	1.93598e-10	4.52885e-14	T	T	0.753883	no
Sobic.001G078500	similar to Os03g0765100 protein	0	0	0	0	AT1G47310.1	0	0	LOC_Os03g55630.1	expressed protein	1829		58	12	34	2.23498	0.965605	2.93591	0.499403	-1.6043	1	0.552272	F	F	1.1457	no		9	87	40	8.1972	25.9961	16.5353	1.57216	0.652746	1	0.272804	F	F	0.385466	no
Sobic.001G078600	similar to Putative aurora-related kinase	PF00069	PTHR24350	KOG0580	GO:0004672,GO:0006468,GO:0005524,GO:0004674,GO:0004713	AT2G45490.1	AtAUR3,AUR3	ataurora3	LOC_Os03g55620.2	CAMK_CAMK_like_Aur_like.2 - CAMK includes calcium/calmodulin depedent protein kinases, expressed	1345		2	4	0	0.104801	0.437693	0	1.43769	NA	NA	NA	F	F	0.478881	no		0	0	0	0	0	0	NA	NA	NA	NA	F	F	NA	NA
Sobic.001G078700	similar to Dof domain, zinc finger family protein, expressed	PF02701	0	0	GO:0006355,GO:0003677	AT1G07640.3	OBP2	Dof-type zinc finger DNA-binding family protein	LOC_Os03g55610.1	dof zinc finger domain containing protein, putative, expressed	1143		0	0	0	0	0	0	1	NA	NA	NA	F	F	NA	NA		0	0	0	0	0	0	NA	NA	NA	NA	F	F	NA	NA
Sobic.001G078800	similar to Serine/threonine-protein kinase SAPK8	PF00069	PTHR24343,PTHR24343:SF58	KOG0583	GO:0004672,GO:0006468,GO:0005524,GO:0004674,GO:0004713	AT4G33950.1	ATOST1,OST1,P44,SNRK2-6,SNRK2.6,SRK2E	Protein kinase superfamily protein	LOC_Os03g55600.1	CAMK_CAMK_like.22 - CAMK includes calcium/calmodulin depedent protein kinases, expressed	1679		890	47	298	37.3593	4.11983	28.0313	0.176356	-2.76638	0.386134	8.45738e-05	F	T	2.32398	no		50	52	207	45.5398	15.538	85.5698	0.181583	-2.4613	4.29238e-09	9.31347e-13	T	T	0.900817	no
Sobic.001G078900	similar to Putative Myb-like DNA-binding protein	PF00249	0	0	0	AT1G13300.1	HRS1	myb-like transcription factor family protein	LOC_Os03g55590.1	MYB family transcription factor, putative, expressed	1579		170	281	30	7.58797	26.1912	3.00066	6.79669	3.12573	0.137234	3.21441e-05	F	T	0.519869	no		42	821	225	38.2535	245.32	93.0107	2.63754	1.3992	1.01948e-11	2.60185e-15	T	T	0.226131	up
Sobic.001G079000	NA	0	0	0	0	0	0	0	0	0	1753		1	1	3	0.0402047	0.0839556	0.270282	0.853319	-1.68677	1	0.90963	F	F	0.226993	up		0	0	0	0	0	0	NA	NA	NA	NA	F	F	NA	NA
Sobic.001G079100	similar to SWIB complex BAF60b domain-containing protein, putative, expressed	PF08766,PF02201	PTHR13844	KOG1946	GO:0005515	AT3G19080.1	0	SWIB complex BAF60b domain-containing protein	LOC_Os03g55570.1	upstream activation factor subunit spp27, putative, expressed	1364		125	17	36	6.45884	1.83428	4.16836	0.548391	-1.18426	1	0.586247	F	F	2.152	no		21	2	37	19.1267	0.5976	15.2951	0.0390713	-4.67775	1	0.000198567	F	T	2.40698	no
Sobic.001G079150	NA	0	0	0	0	0	0	0	0	0	299		0	0	0	0	0	0	1	NA	NA	NA	F	F	NA	NA		0	0	0	0	0	0	NA	NA	NA	NA	F	F	NA	NA
Sobic.001G079200	similar to Protein kinase domain containing protein, expressed	PF00069	PTHR24361:SF62,PTHR24361	KOG0198	GO:0004672,GO:0006468,GO:0005524,GO:0004674,GO:0004713	AT5G66850.1	MAPKKK5	mitogen-activated protein kinase kinase kinase 5	LOC_Os03g55560.1	STE_MEKK_ste11_MAP3K.15 - STE kinases include homologs to sterile 7, sterile 11 and sterile 20 from yeast, expressed	2986		839	976	399	19.803	48.1052	21.1038	2.22157	1.18869	1	0.00376934	F	T	0.572267	no		43	411	76	39.1643	122.809	31.4169	3.90902	1.96681	3.5992e-09	7.85872e-13	T	T	0.507881	no
Sobic.001G079300	weakly similar to Putative uncharacterized protein	PF00010	PTHR10014,PTHR10014:SF30	0	GO:0046983	AT2G14760.1	0	basic helix-loop-helix (bHLH) DNA-binding superfamily protein	LOC_Os03g55550.1	helix-loop-helix DNA-binding domain containing protein, expressed	3506		0	15	0	0	0.629667	0	1.62967	NA	NA	NA	F	F	0	up		0	0	0	0	0	0	NA	NA	NA	NA	F	F	NA	NA
Sobic.001G079401	NA	0	0	0	0	0	0	0	0	0	306		0	0	0	0	0	0	1	NA	NA	NA	F	F	NA	NA		0	0	0	0	0	0	NA	NA	NA	NA	F	F	NA	NA
Sobic.001G079500	similar to Zinc finger transcription factor ZF1	0	PTHR26374,PTHR26374:SF459	0	GO:0046872	AT1G27730.1	STZ,ZAT10	salt tolerance zinc finger	LOC_Os03g55540.1	ZOS3-18 - C2H2 zinc finger protein, expressed	1784		15	198	19	0.592592	16.3344	1.68204	6.46313	3.27963	1	0.00119142	F	T	0.0657836	up		220	3081	271	200.375	920.622	112.026	8.21792	3.03877	3.35826e-148	5.56188e-151	T	T	0.38808	no
Sobic.001G079600	similar to Putative uncharacterized protein	PF00583	PTHR23091:SF21,PTHR23091	0	GO:0008080	AT2G23060.1	0	Acyl-CoA N-acyltransferases (NAT) superfamily protein	LOC_Os03g55530.1	HLS, putative, expressed	3442		1	1	0	0.0204761	0.0427583	0	1.04276	NA	NA	NA	F	F	0.957761	no		0	0	0	0	0	0	NA	NA	NA	NA	F	F	NA	NA
Sobic.001G079700	NA	PF00069	PTHR24054,PTHR24054:SF37	KOG0668	GO:0004672,GO:0006468,GO:0005524,GO:0004674,GO:0004713	AT2G23070.1	0	Protein kinase superfamily protein	LOC_Os03g55490.1	casein kinase II subunit alpha-2, putative, expressed	2148		165	180	76	5.41388	12.333	5.588	2.02384	1.14212	1	0.23699	F	F	0.604193	no		0	5	1	0	1.494	0.4134	3.61393	1.85357	1	0.563155	F	F	0	up
Sobic.001G079900	NA	PF04484	0	0	0	AT1G49890.1	0	Family of unknown function (DUF566)	LOC_Os03g55470.1	expressed protein	2347		4	0	10	0.120117	0	0.672921	0.597757	NA	NA	NA	F	F	0.357003	no		0	0	0	0	0	0	NA	NA	NA	NA	F	F	NA	NA
Sobic.001G080000	similar to Os03g0762700 protein	0	0	0	0	AT4G33890.2	0	0	LOC_Os03g55450.1	expressed protein	4019		33	30	16	0.578702	1.09859	0.628752	1.28846	0.805088	1	0.885992	F	F	0.67005	no		6	96	5	5.4648	28.6854	2.0669	13.8785	3.79478	0.0113987	1.51801e-06	F	T	0.355408	no
Sobic.001G080100	similar to Putative uncharacterized protein OSJNBa0002J24.5	0	0	0	0	AT5G43150.1	0	0	LOC_Os07g02460.1	expressed protein	1394		0	0	3	0	0	0.339888	0.746331	NA	NA	NA	F	F	0	up		0	21	1	0	6.2749	0.4134	15.1788	3.92398	1	0.0343713	F	F	0	up
Sobic.001G080200	similar to Putative uncharacterized protein	PF00141	0	0	GO:0055114,GO:0004601,GO:0006979,GO:0020037	AT3G49960.1	0	Peroxidase superfamily protein	LOC_Os03g55420.1	peroxidase precursor, putative, expressed	2051		0	0	0	0	0	0	1	NA	NA	NA	F	F	NA	NA		1	2	0	0.9108	0.5976	0	NA	NA	NA	NA	F	F	3.04819	down
Sobic.001G080300	similar to Peroxidase 51, putative, expressed	PF00141	0	0	GO:0055114,GO:0004601,GO:0006979,GO:0020037	AT4G37530.1	0	Peroxidase superfamily protein	LOC_Os03g55410.1	peroxidase precursor, putative, expressed	1631		0	0	0	0	0	0	1	NA	NA	NA	F	F	NA	NA		0	3	0	0	0.8964	0	NA	NA	NA	NA	F	F	0	up
Sobic.001G080500	NA	0	0	0	0	0	0	0	0	0	1169		2	0	2	0.12058	0	0.270205	0.787275	NA	NA	NA	F	F	0.892507	no		0	0	0	0	0	0	NA	NA	NA	NA	F	F	NA	NA
Sobic.001G080600	similar to Expressed protein	0	0	0	0	AT5G67390.1	0	0	LOC_Os03g55400.1	expressed protein	1834		0	0	0	0	0	0	1	NA	NA	NA	F	F	NA	NA		0	0	0	0	0	0	NA	NA	NA	NA	F	F	NA	NA
Sobic.001G080700	similar to Putative uncharacterized protein	PF00069	PTHR24054:SF37,PTHR24054	KOG0668	GO:0004672,GO:0006468,GO:0005524,GO:0004674,GO:0004713	AT3G50000.1	ATCKA2,CKA2	casein kinase II, alpha chain 2	LOC_Os07g02350.1	casein kinase II subunit alpha-2, putative, expressed	1906		1118	197	479	41.3407	15.2116	39.6908	0.398409	-1.38363	1	0.00524719	F	T	1.50597	no		71	187	223	64.6666	55.8768	92.1839	0.606145	-0.722265	1	0.00412157	F	T	0.873515	no
Sobic.001G080800	similar to Putative uncharacterized protein	PF03171	PTHR10869	0	GO:0055114,GO:0016706,GO:0016491,GO:0016705,GO:0005506,GO:0031418	AT4G33910.1	0	2-oxoglutarate (2OG) and Fe(II)-dependent oxygenase superfamily protein	LOC_Os03g55380.1	oxidoreductase, putative, expressed	2790		79	14	12	1.99564	0.738509	0.679289	1.03526	0.12059	1	0.989881	F	F	2.81513	no		4	20	5	3.6432	5.9761	2.0669	2.89133	1.53174	1	0.270442	F	F	0.905931	no
Sobic.001G080900	similar to Putative uncharacterized protein	PF00226	PTHR24076:SF80,PTHR24076	0	0	AT4G37480.1	0	Chaperone DnaJ-domain superfamily protein	LOC_Os03g55360.1	heat shock protein DnaJ, putative, expressed	3062		184	16	102	4.23518	0.769036	5.26105	0.282546	-2.77423	1	0.156157	F	F	1.40468	no		0	6	1	0	1.7928	0.4134	4.33672	2.1166	1	0.474977	F	F	0	up
Sobic.001G080950	NA	0	0	0	0	0	0	0	0	0	375		0	0	0	0	0	0	1	NA	NA	NA	F	F	NA	NA		0	0	0	0	0	0	NA	NA	NA	NA	F	F	NA	NA
Sobic.001G081000	similar to Putative uncharacterized protein	PF10609	PTHR23264,PTHR23264:SF4	KOG3022	0	AT4G19540.1	INDL	IND1(iron-sulfur protein required for NADH dehydrogenase)-like	LOC_Os03g42880.1	nucleotide-binding protein-like, putative, expressed	1564		193	14	32	8.6972	1.31742	3.2314	0.547671	-1.29445	1	0.614872	F	F	3.82394	down		0	0	0	0	0	0	NA	NA	NA	NA	F	F	NA	NA
Sobic.001G081100	NA	PF05922,PF00082,PF02225	PTHR10795,PTHR10795:SF17	0	GO:0006508,GO:0004252,GO:0043086,GO:0042802	AT5G67360.1	ARA12	Subtilase family protein	LOC_Os03g55350.1	OsSub31 - Putative Subtilisin homologue, expressed	2745		2	0	0	0.0513507	0	0	1	NA	NA	NA	F	F	NA	NA		1	10	0	0.9108	2.9881	0	NA	NA	NA	NA	F	F	0.609618	no
Sobic.001G081200	similar to Putative uncharacterized protein	PF02969,PF07571	PTHR10221	KOG2549	GO:0005634,GO:0006352,GO:0051090,GO:0046982	AT1G04950.2	ATTAF6,TAF6,TAFII59	TATA BOX ASSOCIATED FACTOR II 59	LOC_Os01g32750.1	TATA binding protein-associated factor, putative, expressed	2581		1551	275	333	42.3529	15.6811	20.3767	0.780341	-0.377893	1	0.715617	F	F	2.34917	no		0	0	0	0	0	0	NA	NA	NA	NA	F	F	NA	NA
Sobic.001G081300	similar to Putative uncharacterized protein	PF01535	PTHR24015	0	GO:0005515	AT1G77360.1	0	Tetratricopeptide repeat (TPR)-like superfamily protein	LOC_Os03g55340.1	pentatricopeptide, putative, expressed	2920		14	0	6	0.337913	0	0.324523	0.754989	NA	NA	NA	F	F	2.08252	no		0	0	0	0	0	0	NA	NA	NA	NA	F	F	NA	NA
Sobic.001G081400	NA	PF00023	PTHR15047	KOG1709	GO:0005515	AT5G65860.2	0	ankyrin repeat family protein	LOC_Os03g55330.1	ankyrin repeat domain containing protein, putative, expressed	1287		11	0	0	0.602384	0	0	1	NA	NA	NA	F	F	NA	NA		1	5	2	0.9108	1.494	0.8268	1.80697	0.85357	1	0.782611	F	F	0.784902	no
Sobic.001G081450	NA	0	0	0	0	0	0	0	0	0	1229		3	6	0	0.17204	0.718507	0	1.71851	NA	NA	NA	F	F	0.478881	no		0	0	0	0	0	0	NA	NA	NA	NA	F	F	NA	NA
Sobic.001G081500	NA	0	PTHR11785,PTHR11785:SF53	0	GO:0016020,GO:0015171,GO:0003333	AT4G21120.1	AAT1,CAT1	amino acid transporter 1	LOC_Os03g43980.1	AAT1, putative, expressed	1034		0	0	0	0	0	0	1	NA	NA	NA	F	F	NA	NA		0	0	0	0	0	0	NA	NA	NA	NA	F	F	NA	NA
Sobic.001G081600	similar to BTH-induced protein phosphatase 2C 2 K2 form	PF00481	PTHR13832,PTHR13832:SF97	KOG0700	GO:0003824,GO:0004722,GO:0006470	AT4G33920.1	0	Protein phosphatase 2C family protein	LOC_Os03g55320.1	protein phosphatase 2C, putative, expressed	1832		28	1138	18	1.07719	91.4215	1.55176	36.2188	5.88056	4.98176e-19	3.46897e-22	T	T	0.023172	up		0	44	0	0	13.1475	0	26.295	4.71672	1	0.000767585	F	T	0	up
Sobic.001G081700	similar to Putative uncharacterized protein	PF02201	PTHR13844	0	GO:0005515	AT4G34290.1	0	SWIB/MDM2 domain superfamily protein	LOC_Os03g55310.1	SWIB/MDM2 domain containing protein, expressed	1205		7	0	2	0.409421	0	0.262132	0.79231	NA	NA	NA	F	F	3.12377	down		0	2	2	0	0.5976	0.8268	0.722787	-0.468358	1	0.905609	F	F	0	up
Sobic.001G081800	similar to Giberellin regulated family protein	PF02704	0	0	0	AT2G39540.1	0	Gibberellin-regulated family protein	LOC_Os03g55290.1	GASR3 - Gibberellin-regulated GASA/GAST/Snakin family protein precursor, expressed	750		0	0	0	0	0	0	1	NA	NA	NA	F	F	NA	NA		0	0	0	0	0	0	NA	NA	NA	NA	F	F	NA	NA
Sobic.001G081900	similar to Chromosome chr1 scaffold_5, whole genome shotgun sequence	PF01118,PF02774	PTHR10174	KOG4777	GO:0005737,GO:0055114,GO:0008652,GO:0051287,GO:0016620,GO:0003942,GO:0046983,GO:0004073,GO:0009086,GO:0009088,GO:0009089,GO:0009097,GO:0050661	AT1G14810.1	0	semialdehyde dehydrogenase family protein	LOC_Os03g55280.1	semialdehyde dehydrogenase, NAD binding domain containing protein, putative, expressed	1462		22	213	5	1.06056	21.4419	0.540132	14.5714	5.31098	0.0460904	1.1513e-05	F	T	0.096493	up		0	430	10	0	128.487	4.1338	31.082	4.95801	2.07606e-26	8.65335e-30	T	T	0	up
Sobic.001G082000	similar to Zinc finger (ZPR1 type) family protein	PF03367	PTHR10876	KOG2703	GO:0008270	AT5G22480.1	0	ZPR1 zinc-finger domain protein	LOC_Os08g36774.1	zinc finger family protein, putative, expressed	1877		1273	1898	355	47.7995	148.821	29.8704	4.85321	2.31679	1.73626e-16	1.10273e-19	T	T	0.534995	no		1	10	1	0.9108	2.9881	0.4134	7.22811	2.85362	1	0.237523	F	F	0.535528	no
Sobic.001G082100	similar to Putative uncharacterized protein OSJNBb0048A17.5	PF04176	PTHR21021	KOG3224	0	AT4G34270.1	0	TIP41-like family protein	LOC_Os03g55270.1	TIP41, putative, expressed	1247		674	72	101	38.0936	8.49763	12.7918	0.688642	-0.590089	1	0.619547	F	F	3.57864	down		3	11	16	2.7324	3.2869	6.6141	0.496953	-1.00882	1	0.385801	F	F	0.551944	no
Sobic.001G082200	similar to P450	PF00067	PTHR24298:SF44,PTHR24298	KOG0156	GO:0055114,GO:0005506,GO:0020037,GO:0016705	AT4G37320.1	CYP81D5	cytochrome P450, family 81, subfamily D, polypeptide 5	LOC_Os03g55240.1	cytochrome P450, putative, expressed	2327		0	0	0	0	0	0	1	NA	NA	NA	F	F	NA	NA		2	45	0	1.8216	13.4463	0	26.8926	4.74914	1	0.000646796	F	T	0.270944	up
Sobic.001G082300	similar to P450	PF00067	PTHR24298:SF44,PTHR24298	KOG0156	GO:0055114,GO:0020037,GO:0005506,GO:0016705	AT4G37320.1	CYP81D5	cytochrome P450, family 81, subfamily D, polypeptide 5	LOC_Os03g55240.1	cytochrome P450, putative, expressed	1837		0	0	0	0	0	0	1	NA	NA	NA	F	F	NA	NA		0	23	8	0	6.8725	3.307	2.07817	1.05531	1	0.400692	F	F	0	up
Sobic.001G082400	similar to P450	PF00067	PTHR24298:SF44,PTHR24298	KOG0156	GO:0055114,GO:0005506,GO:0020037,GO:0016705	AT4G37320.1	CYP81D5	cytochrome P450, family 81, subfamily D, polypeptide 5	LOC_Os03g55240.1	cytochrome P450, putative, expressed	2377		5	117	3	0.148252	7.24417	0.199329	6.87399	5.1836	1	0.0210165	F	F	0.0398339	up		24	5606	274	21.8591	1675.11	113.266	14.7891	3.88646	0	0	T	T	0.0244458	up
Sobic.001G082500	NA	PF00067	PTHR24298:SF44,PTHR24298	KOG0156	GO:0055114,GO:0005506,GO:0020037,GO:0016705	AT2G23190.1	CYP81D7	cytochrome P450, family 81, subfamily D, polypeptide 7	LOC_Os03g55240.1	cytochrome P450, putative, expressed	1278		0	0	0	0	0	0	1	NA	NA	NA	F	F	NA	NA		0	1	1	0	0.2988	0.4134	0.722787	-0.468358	1	0.925163	F	F	0	up
Sobic.001G082600	similar to Putative uncharacterized protein	0	0	0	GO:0046983	AT3G19500.1	0	basic helix-loop-helix (bHLH) DNA-binding superfamily protein	LOC_Os03g55220.1	bHelix-loop-helix transcription factor, putative, expressed	2066		0	0	0	0	0	0	1	NA	NA	NA	F	F	NA	NA		0	0	0	0	0	0	NA	NA	NA	NA	F	F	NA	NA
Sobic.001G082700	similar to Protein kinase family protein, putative, expressed	PF11721,PF07714	PTHR24420:SF550,PTHR24420	KOG1187	GO:0004672,GO:0006468,GO:0004674,GO:0004713,GO:0005524	AT5G61350.1	0	Protein kinase superfamily protein	LOC_Os03g55210.1	TKL_IRAK_CrRLK1L-1.1 - The CrRLK1L-1 subfamily has homology to the CrRLK1L homolog, expressed	2538		2	1	37	0.0555389	0.0579883	2.30244	0.320366	-5.31126	1	0.275057	F	F	0.0470584	up		0	0	0	0	0	0	NA	NA	NA	NA	F	F	NA	NA
Sobic.001G082800	similar to Origin recognition complex subunit 5, putative, expressed	0	PTHR12705	KOG2543	GO:0005634,GO:0006260,GO:0000808	AT4G29910.1	ATORC5,ORC5	origin recognition complex protein 5	LOC_Os03g55200.1	ORC5 - Putative origin recognition complex subunit 5, expressed	1494		0	0	0	0	0	0	1	NA	NA	NA	F	F	NA	NA		0	0	0	0	0	0	NA	NA	NA	NA	F	F	NA	NA
Sobic.001G082900	similar to Putative uncharacterized protein	PF07059	0	0	0	AT1G13970.1	0	Protein of unknown function (DUF1336)	LOC_Os03g55180.1	DUF1336 domain containing protein, expressed	2634		257	208	169	6.87664	11.622	10.1332	1.13372	0.197758	1	0.885989	F	F	0.632184	no		2	41	17	1.8216	12.2511	7.0275	1.74331	0.801828	1	0.377171	F	F	0.188976	up
Sobic.001G083000	similar to WRKY11	PF03106	0	0	GO:0006355,GO:0003700,GO:0043565	AT1G13960.1	WRKY4	WRKY DNA-binding protein 4	LOC_Os04g39570.1	WRKY35, expressed	2841		1	0	1	0.0248078	0	0.0555912	0.947336	NA	NA	NA	F	F	0.892507	no		0	0	0	0	0	0	NA	NA	NA	NA	F	F	NA	NA
Sobic.001G083100	similar to Putative uncharacterized protein OSJNBa0040E01.11	PF12204	0	0	0	AT3G29185.1	0	Domain of unknown function (DUF3598)	LOC_Os03g55164.1	WRKY4, expressed	2650		295	66	156	7.84576	3.66547	9.29728	0.453078	-1.34281	1	0.280221	F	F	1.21051	no		12	26	38	10.9296	7.769	15.7085	0.494573	-1.01574	1	0.1487	F	F	0.93107	no
Sobic.001G083200	similar to Eukaryotic translation initiation factor 5A	PF00467,PF01287	PTHR11673	KOG3271	GO:0043022,GO:0006452,GO:0045905,GO:0045901,GO:0008612,GO:0003746,GO:0003723	AT1G13950.1	ATELF5A-1,EIF-5A,EIF5A,ELF5A-1	eukaryotic elongation factor 5A-1	LOC_Os03g55150.6	eukaryotic translation initiation factor 5A, putative, expressed	815		2226	264	138	192.498	47.6736	26.7423	1.75449	0.834067	1	0.0408117	F	F	5.17358	down		46	78	123	41.8966	23.3069	50.8458	0.458384	-1.12537	1	0.00226533	F	T	1.13001	no
Sobic.001G083300	NA	PF00400	PTHR10971:SF5,PTHR10971	KOG1036	GO:0005515	AT1G69400.1	0	Transducin/WD40 repeat-like superfamily protein	LOC_Os03g55140.2	transducin family protein, putative, expressed	1397		1	0	1	0.0504502	0	0.113053	0.89843	NA	NA	NA	F	F	0.892507	no		0	0	0	0	0	0	NA	NA	NA	NA	F	F	NA	NA
Sobic.001G083400	similar to Expressed protein	PF05904	0	0	0	AT1G13940.1	0	Plant protein of unknown function (DUF863)	LOC_Os03g55130.2	expressed protein	4379		944	153	565	15.1934	5.14219	20.3775	0.28732	-1.98652	1	0.0101967	F	F	1.19072	no		5	9	22	4.554	2.6892	9.0944	0.295698	-1.7578	1	0.0936614	F	F	0.772939	no
Sobic.001G083450	NA	0	0	0	0	0	0	0	0	0	851		0	0	0	0	0	0	1	NA	NA	NA	F	F	NA	NA		0	0	0	0	0	0	NA	NA	NA	NA	F	F	NA	NA
Sobic.001G083500	similar to Putative uncharacterized protein	PF02298	0	0	GO:0009055,GO:0005507	AT2G27035.1	AtENODL20,ENODL20	early nodulin-like protein 20	LOC_Os03g55120.1	plastocyanin-like domain containing protein, putative, expressed	1254		0	0	0	0	0	0	1	NA	NA	NA	F	F	NA	NA		0	2	10	0	0.5976	4.1338	0.144564	-2.79022	1	0.144304	F	F	0	up
Sobic.001G083600	similar to Putative ankyrin	PF00023	PTHR24199:SF294,PTHR24199	KOG4412	GO:0005515	AT2G03430.1	0	Ankyrin repeat family protein	LOC_Os03g55110.1	26S proteasome non-ATPase regulatory subunit 10, putative, expressed	1215		59	1	20	3.42243	0.121131	2.59975	0.311447	-4.42373	1	0.256199	F	F	2.51568	no		4	5	4	3.6432	1.494	1.6535	0.903538	-0.146343	1	0.931775	F	F	2.31498	no
Sobic.001G083701	NA	0	0	0	0	0	0	0	0	0	974		3	0	0	0.217081	0	0	1	NA	NA	NA	F	F	NA	NA		0	0	0	0	0	0	NA	NA	NA	NA	F	F	NA	NA
Sobic.001G083800	similar to Os03g0758300 protein	PF00027	PTHR24567,PTHR24567:SF7	KOG0498	0	AT5G15410.2	ATCNGC2,CNGC2,DND1	Cyclic nucleotide-regulated ion channel family protein	LOC_Os03g55100.1	cyclic nucleotide-gated ion channel 2, putative, expressed	2848		13	4	0	0.321708	0.206705	0	1.20671	NA	NA	NA	F	F	3.11272	down		98	26	31	89.2581	7.7689	12.8148	0.606244	-0.722029	1	0.350755	F	F	8.6727	down
Sobic.001G083900	similar to Alpha 1,4-glucan phosphorylase L isozyme	PF00343	PTHR11468	0	GO:0005975,GO:0008184,GO:0004645,GO:0030170	AT3G29320.1	0	Glycosyl transferase, family 35	LOC_Os03g55090.1	alpha-glucan phosphorylast isozyme, putative, expressed	3467		455	72	623	9.24947	3.0564	28.3799	0.138067	-3.21497	0.0666501	1.62364e-05	F	T	0.588457	no		0	1	3	0	0.2988	1.2401	0.240948	-2.0532	1	0.556767	F	F	0	up
Sobic.001G084000	similar to Putative DNA binding protein	PF03106	0	0	GO:0006355,GO:0003700,GO:0043565	AT1G69310.1	ATWRKY57,WRKY57	WRKY DNA-binding protein 57	LOC_Os03g55080.1	WRKY3, expressed	1540		2	2	0	0.091531	0.191135	0	1.19114	NA	NA	NA	F	F	0.957761	no		0	4	0	0	1.1952	0	NA	NA	NA	NA	F	F	0	up
Sobic.001G084100	similar to UDP-glucose 6-dehydrogenase	PF00984,PF03720,PF03721	PTHR11374	KOG2666	GO:0055114,GO:0051287,GO:0016616	AT3G29360.2	0	UDP-glucose 6-dehydrogenase family protein	LOC_Os12g25700.3	UDP-glucose 6-dehydrogenase, putative, expressed	2415		1729	3430	115	50.4588	209.03	7.5207	24.6494	4.7967	9.90734e-46	1.28675e-48	T	T	0.466023	no		0	2	0	0	0.5976	0	NA	NA	NA	NA	F	F	0	up
Sobic.001G084133	NA	0	0	0	0	0	0	0	0	0	1217		0	0	0	0	0	0	1	NA	NA	NA	F	F	NA	NA		0	0	0	0	0	0	NA	NA	NA	NA	F	F	NA	NA
Sobic.001G084166	NA	0	0	0	0	0	0	0	0	0	822		0	0	0	0	0	0	1	NA	NA	NA	F	F	NA	NA		0	0	0	0	0	0	NA	NA	NA	NA	F	F	NA	NA
Sobic.001G084200	NA	PF00201	PTHR11926,PTHR11926:SF15	KOG1192	GO:0008152,GO:0016758	AT3G02100.1	0	UDP-Glycosyltransferase superfamily protein	LOC_Os03g55050.1	UDP-glucoronosyl and UDP-glucosyl transferase domain containing protein, expressed	2029		3	115	0	0.104207	8.34157	0	9.34157	4.06032	1	0.0176221	F	F	0.0249851	up		0	0	0	0	0	0	NA	NA	NA	NA	F	F	NA	NA
Sobic.001G084300	similar to Putative glucosyl transferase	PF00201	PTHR11926,PTHR11926:SF15	KOG1192	GO:0008152,GO:0016758	AT3G02100.1	0	UDP-Glycosyltransferase superfamily protein	LOC_Os03g55040.1	UDP-glucoronosyl and UDP-glucosyl transferase domain containing protein, expressed	2519		5	4	0	0.139895	0.233703	0	1.2337	NA	NA	NA	F	F	1.1972	no		0	2	2	0	0.5976	0.8268	0.722787	-0.468358	1	0.905609	F	F	0	up
Sobic.001G084400	similar to Putative glucosyl transferase	PF00201	PTHR11926,PTHR11926:SF15	KOG1192	GO:0008152,GO:0016758	AT3G02100.1	0	UDP-Glycosyltransferase superfamily protein	LOC_Os03g55040.1	UDP-glucoronosyl and UDP-glucosyl transferase domain containing protein, expressed	3278		2	5	0	0.0430012	0.224488	0	1.22449	NA	NA	NA	F	F	0.383105	no		1	1	0	0.9108	0.2988	0	NA	NA	NA	NA	F	F	6.09639	down
Sobic.001G084500	similar to Putative glucosyl transferase	PF00201	PTHR11926,PTHR11926:SF15	KOG1192	GO:0008152,GO:0016758	AT3G02100.1	0	UDP-Glycosyltransferase superfamily protein	LOC_Os03g55020.1	UDP-glucoronosyl and UDP-glucosyl transferase domain containing protein, expressed	1392		0	0	0	0	0	0	1	NA	NA	NA	F	F	NA	NA		0	0	0	0	0	0	NA	NA	NA	NA	F	F	NA	NA
Sobic.001G084600	similar to Putative glucosyl transferase	PF00201	PTHR11926,PTHR11926:SF15	KOG1192	GO:0008152,GO:0016758	AT3G02100.1	0	UDP-Glycosyltransferase superfamily protein	LOC_Os03g55030.1	UDP-glucoronosyl and UDP-glucosyl transferase domain containing protein, expressed	1588		3	0	2	0.133147	0	0.19891	0.834091	NA	NA	NA	F	F	1.33876	no		0	0	0	0	0	0	NA	NA	NA	NA	F	F	NA	NA
Sobic.001G084700	similar to Putative glucosyl transferase	PF00201	PTHR11926,PTHR11926:SF15	KOG1192	GO:0008152,GO:0016758	AT3G02100.1	0	UDP-Glycosyltransferase superfamily protein	LOC_Os03g55030.1	UDP-glucoronosyl and UDP-glucosyl transferase domain containing protein, expressed	2367		17	0	0	0.506186	0	0	1	NA	NA	NA	F	F	NA	NA		2	3	7	1.8216	0.8964	2.8937	0.309776	-1.6907	1	0.403781	F	F	0.961241	no
Sobic.001G084900	similar to UPF0139 protein, putative, expressed	PF03669	PTHR13193	KOG3462	0	AT5G07960.1	0	0	LOC_Os03g54980.1	expressed protein	721		191	23	39	18.6706	4.69488	8.54293	0.596764	-0.863643	1	0.538005	F	F	2.82079	no		45	358	214	40.9858	106.973	88.4635	1.20923	0.274087	1	0.382782	F	F	0.419429	no
Sobic.001G085000	NA	0	0	0	0	AT5G07980.1	0	dentin sialophosphoprotein-related	LOC_Os03g54970.1	expressed protein	3278		831	865	87	17.867	38.8364	4.19168	7.67313	3.21181	0.000454983	1.40621e-07	T	T	0.83048	no		0	0	0	0	0	0	NA	NA	NA	NA	F	F	NA	NA
Sobic.001G085100	similar to Expressed protein	PF10160	PTHR15876,PTHR15876:SF9	KOG4536	0	AT3G05010.1	0	Protein of unknown function, transmembrane-40	LOC_Os03g54920.1	expressed protein	1371		626	114	185	32.1807	12.2377	21.3114	0.593315	-0.800294	1	0.296202	F	F	1.91843	no		57	104	178	51.9154	31.0759	73.5818	0.422331	-1.24355	0.446785	4.90694e-05	F	T	0.992099	no
Sobic.001G085200	NA	PF07983	PTHR16631:SF1,PTHR16631	0	0	AT1G18650.1	PDCB3	plasmodesmata callose-binding protein 3	LOC_Os03g54910.1	X8 domain containing protein, expressed	1343		0	1	0	0	0.109586	0	1.10959	NA	NA	NA	F	F	0	up		0	0	0	0	0	0	NA	NA	NA	NA	F	F	NA	NA
Sobic.001G085300	similar to Putative receptor-like protein kinase	PF00069,PF00560,PF08263	PTHR24420,PTHR24420:SF99	KOG1187	GO:0004672,GO:0005515,GO:0006468,GO:0005524,GO:0004674,GO:0004713	AT3G02130.1	RPK2,TOAD2	receptor-like protein kinase 2	LOC_Os03g54900.2	phytosulfokine receptor precursor, putative, expressed	4123		973	1135	236	16.6325	40.5149	9.04016	4.13488	2.16403	0.0837326	2.01641e-05	F	T	0.671276	no		15	275	35	13.6619	82.1717	14.4683	5.67943	2.50575	4.58973e-08	9.35253e-12	T	T	0.282738	up
Sobic.001G085400	similar to Ribosomal protein L13a	PF00572	PTHR11545	KOG3204	GO:0015934,GO:0003735,GO:0005840,GO:0006412	AT5G48760.2	0	Ribosomal protein L13 family protein	LOC_Os03g54890.1	ribosomal protein L13, putative, expressed	880		3390	22	221	271.504	3.67936	39.6631	0.115076	-3.43027	0.000245856	7.786e-08	T	T	12.5283	down		102	29	225	92.9013	8.6654	93.0107	0.0931656	-3.42406	4.73495e-15	1.42305e-18	T	T	1.8274	no
Sobic.001G085450	NA	0	PTHR12161,PTHR12161:SF7	0	0	AT4G35730.1	0	Regulator of Vps4 activity in the MVB pathway protein	LOC_Os03g15220.1	DUF292 domain containing protein, expressed	504		0	3	0	0	0.876037	0	1.87604	NA	NA	NA	F	F	0	up		0	0	0	0	0	0	NA	NA	NA	NA	F	F	NA	NA
Sobic.001G085500	NA	PF03031	0	KOG1605	GO:0005515	AT4G26190.1	0	Haloacid dehalogenase-like hydrolase (HAD) superfamily protein	LOC_Os03g54870.1	NLI interacting factor-like phosphatase, putative, expressed	2470		396	99	192	11.2995	5.89889	12.2767	0.519624	-1.05741	1	0.315709	F	F	1.24337	no		16	84	33	14.5727	25.0997	13.6416	1.83994	0.879657	1	0.137708	F	F	0.752308	no
Sobic.001G085600	similar to Putative ABC-transporter-like protein	PF00664,PF00005	PTHR24221:SF123,PTHR24221	KOG0058	GO:0055085,GO:0005524,GO:0006810,GO:0016021,GO:0016887,GO:0042626,GO:0017111,GO:0000166	AT5G39040.1	ALS1,ATTAP2,TAP2	transporter associated with antigen processing protein 2	LOC_Os03g54790.1	ABC transporter, ATP-binding protein, putative, expressed	2382		1250	474	357	36.9851	29.2866	23.6703	1.22765	0.30716	1	0.633271	F	F	1.3968	no		0	5	0	0	1.494	0	NA	NA	NA	NA	F	F	0	up
Sobic.001G085700	similar to Putative serine/ threonine kinase	PF00069	PTHR24361:SF93,PTHR24361	KOG0576	GO:0004672,GO:0006468,GO:0005524,GO:0004713	AT1G69220.2	SIK1	Protein kinase superfamily protein	LOC_Os03g54780.1	STE_PAK_Ste20_KHSh_GCKh_HPKh.1 - STE kinases include homologs to sterile 7, sterile 11 and sterile 20 from yeast, expressed	3063		347	57	309	7.98439	2.7388	15.9327	0.220804	-2.54038	1	0.00765937	F	T	0.85525	no		4	5	10	3.6432	1.494	4.1338	0.361411	-1.46829	1	0.359252	F	F	1.29472	no
Sobic.001G085800	similar to Putative cleavage stimulation factor subunit 1	PF00400	PTHR22840:SF3,PTHR22840	KOG0640	GO:0005515	AT5G60940.1	0	Transducin/WD40 repeat-like superfamily protein	LOC_Os03g54770.1	WD domain, G-beta repeat domain containing protein, expressed	1653		223	23	26	9.50804	2.0478	2.48415	0.87476	-0.27868	1	0.95477	F	F	4.19601	down		7	2	8	6.3756	0.5976	3.307	0.180708	-2.46827	1	0.235504	F	F	3.26569	down
Sobic.001G085900	NA	PF00153	PTHR24089:SF94,PTHR24089	KOG0765	GO:0055085	AT5G15640.1	0	Mitochondrial substrate carrier family protein	LOC_Os03g54760.1	mitochondrial carrier protein, putative, expressed	1508		436	2145	126	20.3772	209.343	13.1961	14.8169	3.98768	8.59411e-42	1.04845e-44	T	T	0.183134	up		6	404	8	5.4648	120.718	3.307	36.5037	5.18997	5.7554e-25	2.30929e-28	T	T	0.0881244	up
Sobic.001G086000	similar to Phytochelatin synthetase-like protein 1	PF04833	0	0	GO:0010215,GO:0031225,GO:0016049	AT5G60920.1	COB	COBRA-like extracellular glycosyl-phosphatidyl inositol-anchored protein family	LOC_Os05g32110.1	COBRA, putative, expressed	1574		2	7	1	0.0895539	0.654523	0.10034	1.50365	2.70555	1	0.733543	F	F	0.237272	up		0	8	1	0	2.3905	0.4134	5.78254	2.5317	1	0.334011	F	F	0	up
Sobic.001G086050	NA	0	0	0	0	0	0	0	0	0	708		0	0	0	0	0	0	1	NA	NA	NA	F	F	NA	NA		0	0	0	0	0	0	NA	NA	NA	NA	F	F	NA	NA
Sobic.001G086100	NA	0	0	0	0	0	0	0	0	0	851		0	0	0	0	0	0	1	NA	NA	NA	F	F	NA	NA		0	0	0	0	0	0	NA	NA	NA	NA	F	F	NA	NA
Sobic.001G086200	similar to Brittle stalk-2-like protein 4	PF04833	0	0	GO:0010215,GO:0031225,GO:0016049	AT5G60920.1	COB	COBRA-like extracellular glycosyl-phosphatidyl inositol-anchored protein family	LOC_Os05g32110.1	COBRA, putative, expressed	2009		616	58	438	21.6103	4.24893	34.4327	0.148138	-3.01861	0.0123541	3.33261e-06	F	T	1.11734	no		30	10	36	27.3239	2.9881	14.8817	0.20079	-2.31624	1	0.00734292	F	T	3.05811	down
Sobic.001G086300	similar to Cytochrome b5	PF00173	PTHR19359	0	GO:0020037	AT1G26340.1	ATCB5-A,B5 #6,CB5-A	cytochrome B5 isoform A	LOC_Os05g01820.1	cytochrome b5-like Heme/Steroid binding domain containing protein, expressed	877		157	7	25	12.6171	1.17471	4.50213	0.395249	-1.9383	1	0.337528	F	F	4.44511	down		7	11	11	6.3756	3.2869	4.5472	0.72284	-0.468251	1	0.732613	F	F	1.62765	no
Sobic.001G086400	similar to M31 protein	PF01486,PF00319	PTHR11945:SF19,PTHR11945	KOG0014	GO:0006355,GO:0005634,GO:0003677,GO:0003700,GO:0046983	AT3G02310.1	AGL4,SEP2	K-box region and MADS-box transcription factor family protein	LOC_Os03g54170.1	OsMADS34 - MADS-box family gene with MIKCc type-box, expressed	1819		0	0	1	0	0	0.086825	0.920111	NA	NA	NA	F	F	0	up		0	0	0	0	0	0	NA	NA	NA	NA	F	F	NA	NA
Sobic.001G086500	similar to M4 protein	PF01486,PF00319	PTHR11945:SF19,PTHR11945	KOG0014	GO:0006355,GO:0005634,GO:0003677,GO:0003700,GO:0046983	AT1G69120.1	AGL7,AP1	K-box region and MADS-box transcription factor family protein	LOC_Os03g54160.2	OsMADS14 - MADS-box family gene with MIKCc type-box, expressed	1501		4	4	2	0.187819	0.392203	0.210439	1.15016	0.898197	1	0.935672	F	F	0.623317	no		0	0	0	0	0	0	NA	NA	NA	NA	F	F	NA	NA
Sobic.001G086600	weakly similar to Putative uncharacterized protein OJ1112_G08.12	0	0	0	0	AT1G69060.1	0	Chaperone DnaJ-domain superfamily protein	LOC_Os03g54150.1	expressed protein	2349		863	326	462	25.8933	20.4252	31.0625	0.668232	-0.604824	1	0.342565	F	F	1.0058	no		24	92	62	21.8591	27.4901	25.6296	1.07259	0.101101	1	0.915467	F	F	0.823013	no
Sobic.001G086700	Predicted protein	PF03478	0	0	0	0	0	0	LOC_Os01g66260.1	expressed protein	1475		0	0	0	0	0	0	1	NA	NA	NA	F	F	NA	NA		0	0	0	0	0	0	NA	NA	NA	NA	F	F	NA	NA
Sobic.001G086800	similar to Cysteine proteinase precursor	PF00112,PF08246	PTHR12411:SF44,PTHR12411	KOG1543	GO:0006508,GO:0008234	AT5G45890.1	SAG12	senescence-associated gene 12	LOC_Os03g54130.1	cysteine protease 1 precursor, putative, expressed	1501		5	0	26	0.234773	0	2.73571	0.267687	NA	NA	NA	F	F	0.171636	up		229	140	359	208.572	41.8328	148.404	0.281885	-1.82682	1.4269e-11	3.5945e-15	T	T	2.19277	no
Sobic.001G086900	similar to Putative uncharacterized protein	PF07885	PTHR11003:SF5,PTHR11003	0	GO:0016020,GO:0005267,GO:0071805	AT5G55630.2	ATKCO1,ATTPK1,KCO1,TPK1	Outward rectifying potassium channel protein	LOC_Os03g54100.1	potassium channel protein, putative, expressed	2292		444	96	140	13.653	6.16437	9.64697	0.672902	-0.646123	1	0.647057	F	F	1.72699	no		13	23	22	11.8404	6.8725	9.0944	0.755685	-0.404143	1	0.670491	F	F	1.48312	no
Sobic.001G087000	similar to Putative topoisomerase VI subunit A	PF04406	PTHR10848	KOG2795	GO:0003824,GO:0005524,GO:0006259,GO:0003677,GO:0005694	AT3G13170.1	ATSPO11-1	Spo11/DNA topoisomerase VI, subunit A protein	LOC_Os03g54091.1	OsTOP6A1 - Topoisomerase 6 subunit A homolog 1, expressed	1388		161	19	47	8.17515	2.01463	5.34793	0.4749	-1.40846	1	0.431251	F	F	2.22073	no		2	6	15	1.8216	1.7928	6.2007	0.289129	-1.79022	1	0.173086	F	F	0.45577	no
Sobic.001G087100	similar to Phytochrome C	PF01590,PF00512,PF08446,PF02518,PF00989,PF00360	PTHR24423	0	GO:0005515,GO:0007165,GO:0000155,GO:0006355,GO:0016020,GO:0009584,GO:0018298,GO:0004871,GO:0005524	AT5G35840.1	PHYC	phytochrome C	LOC_Os03g54084.1	phytochrome C, putative, expressed	4372		944	54	747	15.2178	1.8178	26.9847	0.100691	-3.89188	0.0191371	5.03318e-06	F	T	1.0567	no		32	8	243	29.1455	2.3904	100.451	0.0237966	-5.3931	3.35675e-21	1.23105e-24	T	T	0.566802	no
Sobic.001G087201	NA	0	0	0	0	0	0	0	LOC_Os11g35090.1	kinesin motor domain containing protein, putative, expressed	1639		0	0	0	0	0	0	1	NA	NA	NA	F	F	NA	NA		0	0	0	0	0	0	NA	NA	NA	NA	F	F	NA	NA
Sobic.001G087300	NA	0	0	0	0	0	0	0	0	0	804		0	0	0	0	0	0	1	NA	NA	NA	F	F	NA	NA		0	0	0	0	0	0	NA	NA	NA	NA	F	F	NA	NA
Sobic.001G087400	similar to Expressed protein	PF00403	PTHR22814,PTHR22814:SF42	KOG1603	GO:0030001,GO:0046872	AT4G16380.1	0	Heavy metal transport/detoxification superfamily protein	LOC_Os03g54050.1	anther-specific proline-rich protein APG precursor, putative, expressed	1773		0	0	0	0	0	0	1	NA	NA	NA	F	F	NA	NA		0	0	0	0	0	0	NA	NA	NA	NA	F	F	NA	NA
Sobic.001G087500	NA	0	0	0	0	0	0	0	0	0	1240		0	0	0	0	0	0	1	NA	NA	NA	F	F	NA	NA		0	0	0	0	0	0	NA	NA	NA	NA	F	F	NA	NA
Sobic.001G087600	NA	PF09733	PTHR22597	KOG2350	0	AT5G51230.1	AtEMF2,CYR1,EMF2,VEF2	VEFS-Box of polycomb protein	LOC_Os09g13630.1	ZOS9-03 - C2H2 zinc finger protein, expressed	2318		2388	699	664	72.6072	44.3808	45.241	0.981399	-0.0276934	1	1	F	F	1.6203	no		0	0	0	0	0	0	NA	NA	NA	NA	F	F	NA	NA
Sobic.001G087700	similar to Putative uncharacterized protein	PF03169	PTHR22601	KOG2262	GO:0055085	AT4G16370.1	ATOPT3,OPT3	oligopeptide transporter	LOC_Os03g54000.1	oligopeptide transporter, putative, expressed	3362		56	0	12	1.17395	0	0.563717	0.639502	NA	NA	NA	F	F	4.16503	down		22	0	142	20.0375	0	58.7001	0.00851787	-6.87529	1.01493e-10	2.41783e-14	T	T	0.682708	no
Sobic.001G087800	NA	0	0	KOG1909	0	AT5G55540.1	LOP1,TRN1	tornado 1	LOC_Os03g53990.1	expressed protein	4948		58	4	23	0.826147	0.118977	0.734134	0.645265	-2.62536	1	0.727787	F	F	1.93679	no		0	0	0	0	0	0	NA	NA	NA	NA	F	F	NA	NA
Sobic.001G087850	NA	0	0	0	0	0	0	0	0	0	198		0	0	0	0	0	0	1	NA	NA	NA	F	F	NA	NA		0	0	0	0	0	0	NA	NA	NA	NA	F	F	NA	NA
Sobic.001G087900	NA	PF04241	PTHR10580	KOG3472	0	AT2G04900.1	0	0	LOC_Os03g53980.2	expressed protein	605		398	79	105	46.3646	19.2178	27.4101	0.71164	-0.512267	1	0.482249	F	F	1.98871	no		9	13	25	8.1972	3.8845	10.3345	0.375877	-1.41167	1	0.13016	F	F	1.15299	no
Sobic.001G088000	similar to Putative uncharacterized protein OSJNBa0047E24.20	0	0	0	0	AT4G17240.1	0	0	LOC_Os03g53970.1	expressed protein	1675		1	0	2	0.042077	0	0.188579	0.841341	NA	NA	NA	F	F	0.446254	no		0	0	0	0	0	0	NA	NA	NA	NA	F	F	NA	NA
Sobic.001G088100	similar to Histone acetyltransferase complex component	PF00569,PF04433,PF00249	PTHR12374,PTHR12374:SF12	0	GO:0003682,GO:0008270,GO:0005515	AT4G16420.1	ADA2B,PRZ1	homolog of yeast ADA2 2B	LOC_Os03g53960.1	transcriptional adaptor, putative, expressed	3154		1307	936	396	29.2061	43.6763	19.8295	2.14486	1.13921	1	0.00863378	F	T	0.919792	no		8	194	49	7.2864	57.9683	20.2557	2.86183	1.51694	0.796925	8.45713e-05	F	T	0.186296	up
Sobic.001G088200	similar to Os03g0750700 protein	PF03088	PTHR10426:SF5,PTHR10426	KOG1520	GO:0016844,GO:0009058	AT5G22020.1	0	Calcium-dependent phosphotriesterase superfamily protein	LOC_Os03g53950.1	strictosidine synthase, putative, expressed	1644		69	8	33	2.95806	0.716176	3.17022	0.411531	-2.1462	1	0.406403	F	F	1.52226	no		18	11	66	16.3943	3.2868	27.2831	0.12047	-3.05325	0.103319	1.23161e-05	F	T	1.07258	no
Sobic.001G088300	NA	0	0	0	0	AT2G27180.1	0	0	LOC_Os10g25800.1	expressed protein	1177		5	11	2	0.299401	1.37546	0.268368	1.87285	2.35763	1	0.599393	F	F	0.364272	no		0	0	0	0	0	0	NA	NA	NA	NA	F	F	NA	NA
Sobic.001G088400	NA	PF00225	PTHR24115:SF82,PTHR24115	KOG4280	GO:0005524,GO:0003777,GO:0008017,GO:0007018	AT3G44050.1	0	P-loop containing nucleoside triphosphate hydrolases superfamily protein	LOC_Os03g53920.1	kinesin motor domain containing protein, putative, expressed	4535		4	259	0	0.0621644	8.40532	0	9.40532	4.0713	1	0.0170307	F	F	0.0147917	up		0	11	0	0	3.2869	0	NA	NA	NA	NA	F	F	0	up
Sobic.001G088450	NA	0	0	0	0	0	0	0	0	0	824		0	0	0	0	0	0	1	NA	NA	NA	F	F	NA	NA		0	0	0	0	0	0	NA	NA	NA	NA	F	F	NA	NA
Sobic.001G088500	similar to Expressed protein	0	PTHR22904,PTHR22904:SF109	KOG0551	GO:0005515	AT1G04130.1	0	Tetratricopeptide repeat (TPR)-like superfamily protein	LOC_Os03g53910.1	tetratricopeptide repeat domain containing protein, expressed	1038		403	80	101	27.3632	11.3429	15.3674	0.754114	-0.438086	1	0.7115	F	F	2.04888	no		0	4	3	0	1.1952	1.2402	0.963716	-0.0533207	1	0.973487	F	F	0	up
Sobic.001G088600	similar to Putative stress-related protein	PF00582	0	0	GO:0006950	AT3G11930.4	0	Adenine nucleotide alpha hydrolases-like superfamily protein	LOC_Os03g53900.1	universal stress protein domain containing protein, putative, expressed	582		1	0	0	0.121098	0	0	1	NA	NA	NA	F	F	NA	NA		0	2	1	0	0.5976	0.4134	1.44557	0.531642	1	0.925081	F	F	0	up
Sobic.001G088700	NA	PF11523	0	0	GO:0009308,GO:0005507,GO:0048038	AT3G46630.1	0	Protein of unknown function (DUF3223)	LOC_Os08g21700.1	DCL, chloroplast precursor, putative, expressed	771		5	2	1	0.457062	0.381775	0.204844	1.14685	0.898197	1	0.936865	F	F	1.55829	no		0	0	0	0	0	0	NA	NA	NA	NA	F	F	NA	NA
Sobic.001G088800	similar to Expressed protein	PF10237	PTHR13200	KOG3350	GO:0003676,GO:0008168,GO:0032259	AT3G58470.1	0	nucleic acid binding;methyltransferases	LOC_Os03g53890.1	N2, N2-dimethylguanosine tRNA methyltransferase, putative, expressed	1068		9	0	0	0.593923	0	0	1	NA	NA	NA	F	F	NA	NA		0	0	0	0	0	0	NA	NA	NA	NA	F	F	NA	NA
Sobic.001G088900	similar to Tousled-like kinase 2	PF00069	PTHR22974	KOG1151	GO:0004672,GO:0006468,GO:0005524,GO:0004674,GO:0004713	AT5G20930.1	TSL	Protein kinase superfamily protein	LOC_Os03g53880.1	serine/threonine-protein kinase TOUSLED, putative, expressed	3020		137	45	67	3.19722	2.19299	3.50385	0.708948	-0.676039	1	0.8149	F	F	1.12245	no		0	5	8	0	1.494	3.3071	0.451755	-1.14639	1	0.518607	F	F	0	up
Sobic.001G089000	similar to Exhydrolase II	PF00933,PF01915	0	0	GO:0005975,GO:0004553	AT5G20950.2	0	Glycosyl hydrolase family protein	LOC_Os03g53860.1	periplasmic beta-glucosidase precursor, putative, expressed	2937		2	0	3	0.0479938	0	0.161322	0.861087	NA	NA	NA	F	F	0.595005	no		61	45	85	55.5586	13.4463	35.1374	0.382678	-1.3858	1	0.00310471	F	T	2.28713	no
Sobic.001G089100	similar to Exoglucanase precursor	PF00933,PF01915	0	0	GO:0005975,GO:0004553	AT5G20950.1	0	Glycosyl hydrolase family protein	LOC_Os03g53800.2	periplasmic beta-glucosidase precursor, putative, expressed	2755		350	100	78	8.95376	5.34208	4.47147	1.15912	0.256651	1	0.90968	F	F	1.82478	no		18	7	17	16.3943	2.0916	7.0275	0.297631	-1.7484	1	0.150039	F	F	3.5956	down
Sobic.001G089200	NA	0	0	0	0	0	0	0	0	0	1019		0	0	0	0	0	0	1	NA	NA	NA	F	F	NA	NA		0	0	0	0	0	0	NA	NA	NA	NA	F	F	NA	NA
Sobic.001G089300	similar to Beta-glucanase	PF00933,PF01915	0	0	GO:0005975,GO:0004553	AT5G04885.1	0	Glycosyl hydrolase family protein	LOC_Os03g53790.1	periplasmic beta-glucosidase precursor, putative, expressed	2246		0	0	0	0	0	0	1	NA	NA	NA	F	F	NA	NA		0	0	0	0	0	0	NA	NA	NA	NA	F	F	NA	NA
Sobic.001G089400	similar to Chromosome chr7 scaffold_31, whole genome shotgun sequence	PF00909	PTHR11730:SF1,PTHR11730	KOG0682	GO:0072488,GO:0015696,GO:0016020,GO:0008519	AT2G38290.1	AMT2,AMT2;1,ATAMT2	ammonium transporter 2	LOC_Os01g65000.1	ammonium transporter protein, putative, expressed	1893		0	0	0	0	0	0	1	NA	NA	NA	F	F	NA	NA		0	0	0	0	0	0	NA	NA	NA	NA	F	F	NA	NA
Sobic.001G089500	similar to RNA recognition motif family protein, expressed	PF00076	PTHR11732:SF1,PTHR11732	0	GO:0003676,GO:0000166	AT5G32450.1	0	RNA binding (RRM/RBD/RNP motifs) family protein	LOC_Os03g53770.1	RNA recognition motif containing protein, putative, expressed	1659		850	248	215	36.1103	22.0007	20.4677	1.07141	0.104201	1	0.911042	F	F	1.70057	no		6	46	7	5.4648	13.7451	2.8937	4.75001	2.24793	1	0.0158748	F	F	0.656874	no
Sobic.001G089600	similar to Helicase associated domain family protein, expressed	PF00271,PF00035,PF07717,PF00270,PF04408	PTHR18934:SF68,PTHR18934	KOG0920	GO:0003676,GO:0005524,GO:0004386,GO:0008026	AT5G04895.1	0	DEA(D/H)-box RNA helicase family protein	LOC_Os03g17432.1	pre-mRNA-splicing factor ATP-dependent RNA helicase DHX16, putative, expressed	3828		158	12	35	2.909	0.461361	1.44402	0.597933	-1.64612	1	0.715272	F	F	3.05346	down		0	0	0	0	0	0	NA	NA	NA	NA	F	F	NA	NA
Sobic.001G089800	NA	PF02256,PF02906	PTHR11615:SF31,PTHR11615	KOG2439	0	AT4G16440.1	0	ferredoxin hydrogenases	LOC_Os03g53750.1	nuclear prelamin A recognition factor, putative, expressed	2298		418	522	172	12.8199	33.4312	11.821	2.68552	1.49984	1	0.00416541	F	T	0.566598	no		12	239	33	10.9296	71.4147	13.6416	5.23507	2.38821	4.54939e-06	8.16429e-10	T	T	0.256997	up
Sobic.001G089850	NA	0	0	0	0	0	0	0	0	0	507		0	0	0	0	0	0	1	NA	NA	NA	F	F	NA	NA		0	0	0	0	0	0	NA	NA	NA	NA	F	F	NA	NA
Sobic.001G089900	NA	0	0	0	0	AT2G24200.1	0	Cytosol aminopeptidase family protein	LOC_Os02g55140.1	leucine aminopeptidase, chloroplast precursor, putative, expressed	1787		1	0	1	0.0394398	0	0.0883798	0.918797	NA	NA	NA	F	F	0.892507	no		0	0	0	0	0	0	NA	NA	NA	NA	F	F	NA	NA
Sobic.001G090000	similar to Expressed protein	0	0	0	0	AT5G37480.1	0	0	LOC_Os03g53740.1	expressed protein	1580		0	0	0	0	0	0	1	NA	NA	NA	F	F	NA	NA		0	0	0	0	0	0	NA	NA	NA	NA	F	F	NA	NA
Sobic.001G090100	similar to SRPK4	PF00069	PTHR24055:SF118,PTHR24055	KOG1290	GO:0004672,GO:0006468,GO:0005524,GO:0004674,GO:0004713	AT3G53030.1	SRPK4	ser/arg-rich protein kinase 4	LOC_Os03g53720.1	SRPK4, putative, expressed	2284		180	10	86	5.55438	0.644371	5.94675	0.236711	-3.20614	1	0.0925224	F	F	1.68541	no		2	13	13	1.8216	3.8845	5.3739	0.722846	-0.468241	1	0.720668	F	F	0.393502	no
Sobic.001G090200	similar to Aldose 1-epimerase family protein, expressed	0	PTHR11122:SF9,PTHR11122	0	0	AT1G55370.2	NDF5	NDH-dependent cyclic electron flow 5	LOC_Os03g53710.1	aldose 1-epimerase, putative, expressed	2247		63	12	88	1.97604	0.785977	6.18525	0.248562	-2.97627	1	0.0990409	F	F	0.566914	no		2	1	47	1.8216	0.2988	19.4289	0.0153792	-6.02288	0.134646	1.58262e-05	F	T	0.184674	up
Sobic.001G090300	similar to OSIGBa0076I14.10 protein	0	PTHR10887:SF27,PTHR10887	KOG1801	0	AT4G15570.1	MAA3	P-loop containing nucleoside triphosphate hydrolases superfamily protein	LOC_Os06g20500.1	tRNA-splicing endonuclease positive effector-related, putative, expressed	3050		344	47	124	7.94909	2.26793	6.42095	0.440366	-1.50141	1	0.34243	F	F	1.82972	no		2	3	16	1.8216	0.8964	6.6141	0.135529	-2.88333	1	0.0518446	F	F	0.485081	no
Sobic.001G090400	similar to PHD-finger family protein, expressed	PF00628	PTHR10333:SF42,PTHR10333	KOG1973	GO:0005515,GO:0008270	AT1G54390.4	ING2	PHD finger protein-related	LOC_Os03g53700.1	PHD-finger domain containing protein, putative, expressed	1570		1076	244	215	48.3027	22.8729	21.628	1.05502	0.0807418	1	0.929599	F	F	2.17086	no		20	27	39	18.2159	8.0677	16.1219	0.500419	-0.998792	1	0.148761	F	F	1.50609	no
Sobic.001G090500	similar to YT521-B-like family protein, expressed	PF04146	PTHR12357:SF6,PTHR12357	KOG1901	0	AT3G13460.1	ECT2	evolutionarily conserved C-terminal region 2	LOC_Os03g53670.2	YT521-B-like family domain containing protein, expressed	2667		10998	1000	690	290.636	55.1834	40.8605	1.34216	0.433529	1	0.26954	F	F	6.05215	down		22	47	246	20.0375	14.0439	101.692	0.138103	-2.85618	8.37542e-14	2.37071e-17	T	T	0.346264	no
Sobic.001G090600	similar to Myosin heavy chain class XI E1 protein	PF00612,PF00063,PF02736,PF01843	PTHR13140,PTHR13140:SF36	KOG0160	GO:0005515,GO:0003774,GO:0005524,GO:0016459	AT2G31900.1	ATMYO5,ATXIF,XIF	myosin-like protein XIF	LOC_Os03g53660.1	Myosin head domain containing protein, expressed	5334		418	530	129	5.52309	14.6236	3.81957	3.2417	1.93682	1	0.0321298	F	F	0.598931	no		0	0	0	0	0	0	NA	NA	NA	NA	F	F	NA	NA
Sobic.001G090700	similar to Expressed protein	0	0	0	0	AT1G05385.1	LPA19,Psb27-H1	photosystem II 11 kDa protein-related	LOC_Os03g53640.1	expressed protein	2028		69	17	32	2.39795	1.23371	2.49207	0.639653	-1.01434	1	0.757259	F	F	1.28722	no		0	0	0	0	0	0	NA	NA	NA	NA	F	F	NA	NA
Sobic.001G090800	similar to Putative uncharacterized protein	PF00628	PTHR24098,PTHR24098:SF48	0	GO:0005515,GO:0008080,GO:0008270	AT1G05380.2	0	Acyl-CoA N-acyltransferase with RING/FYVE/PHD-type zinc finger protein	LOC_Os03g53630.1	PHD finger family protein, putative, expressed	4974		832	231	197	11.789	6.83499	6.25515	1.07992	0.127895	1	0.94802	F	F	1.8012	no		9	46	11	8.1972	13.7451	4.5471	3.02283	1.5959	1	0.0643934	F	F	0.896251	no
Sobic.001G090900	NA	PF04927	0	0	0	AT3G22490.1	0	Seed maturation protein	LOC_Os06g23350.1	late embryogenesis abundant protein D-34, putative, expressed	765		0	0	0	0	0	0	1	NA	NA	NA	F	F	NA	NA		0	0	0	0	0	0	NA	NA	NA	NA	F	F	NA	NA
Sobic.001G091000	similar to Os03g0747400 protein	PF04927	0	0	0	AT3G22490.1	0	Seed maturation protein	LOC_Os03g53610.1	late embryogenesis abundant protein D-34, putative, expressed	1182		0	0	0	0	0	0	1	NA	NA	NA	F	F	NA	NA		0	4	0	0	1.1952	0	NA	NA	NA	NA	F	F	0	up
Sobic.001G091100	NA	0	0	0	0	0	0	0	0	0	460		1	0	1	0.153215	0	0.343336	0.744415	NA	NA	NA	F	F	0.892507	no		0	0	0	0	0	0	NA	NA	NA	NA	F	F	NA	NA
Sobic.001G091200	NA	0	0	0	0	0	0	0	0	0	579		0	0	0	0	0	0	1	NA	NA	NA	F	F	NA	NA		0	0	0	0	0	0	NA	NA	NA	NA	F	F	NA	NA
Sobic.001G091300	NA	PF01987	0	0	0	AT5G47420.1	0	Tryptophan RNA-binding attenuator protein-like	LOC_Os03g53600.1	HTH DNA-binding protein, putative, expressed	1235		3079	1169	1025	175.712	139.309	131.079	1.06231	0.0878484	1	0.726713	F	F	1.2997	no		6	91	29	5.4648	27.1914	11.988	2.26822	1.18156	1	0.0380746	F	F	0.278963	up
Sobic.001G091400	similar to Expressed protein	PF07227	0	0	0	AT1G05410.1	0	Protein of unknown function (DUF1423)	LOC_Os03g53590.1	expressed protein	2670		364	22	132	9.60836	1.21267	7.808	0.251211	-2.68677	1	0.0741245	F	F	2.1303	no		12	9	20	10.9296	2.6893	8.2676	0.325282	-1.62024	1	0.136502	F	F	1.99502	no
Sobic.001G091500	similar to Putative uncharacterized protein	PF04622	0	0	0	AT1G05440.1	0	C-8 sterol isomerases	LOC_Os03g53580.1	expressed protein	2397		0	0	0	0	0	0	1	NA	NA	NA	F	F	NA	NA		0	0	0	0	0	0	NA	NA	NA	NA	F	F	NA	NA
Sobic.001G091600	similar to Putative uncharacterized protein	PF07911	0	0	0	AT3G22540.1	0	Protein of unknown function (DUF1677)	LOC_Os03g53540.1	expressed protein	1263		0	0	0	0	0	0	1	NA	NA	NA	F	F	NA	NA		0	0	0	0	0	0	NA	NA	NA	NA	F	F	NA	NA
Sobic.001G091701	NA	0	PTHR11594	0	GO:0005622,GO:0003735,GO:0005840,GO:0006412	AT3G61110.1	ARS27A,RS27A	ribosomal protein S27	LOC_Os04g27860.1	40S ribosomal protein S27, putative, expressed	249		9	17	1	2.54743	10.048	0.634276	6.76021	3.98566	1	0.00834627	F	T	0.476943	no		0	0	0	0	0	0	NA	NA	NA	NA	F	F	NA	NA
Sobic.001G091801	similar to Ribosomal protein S27	PF01667	PTHR11594	KOG1779	GO:0005622,GO:0003735,GO:0005840,GO:0006412	AT3G61110.1	ARS27A,RS27A	ribosomal protein S27	LOC_Os04g27860.1	40S ribosomal protein S27, putative, expressed	862		1290	54	177	105.473	9.21973	32.4297	0.305708	-1.81452	1	0.00163172	F	T	5.0648	down		158	83	623	143.906	24.801	257.536	0.096301	-3.37631	3.31428e-46	2.01945e-49	T	T	1.01939	no
Sobic.001G091900	similar to Putative WD repeat protein	PF00400	PTHR16288	KOG3914	GO:0005515	AT1G03110.1	0	Transducin/WD40 repeat-like superfamily protein	LOC_Os03g53530.1	WD domain, G-beta repeat domain containing protein, expressed	1641		568	8	46	24.3949	0.717486	4.42717	0.31646	-2.62536	1	0.223433	F	F	9.48358	down		5	2	6	4.554	0.5976	2.4803	0.240939	-2.05326	1	0.376573	F	F	2.95916	no
Sobic.001G092000	similar to Putative uncharacterized protein OJ1124_H03.7	0	0	0	0	AT5G11460.1	0	Protein of unknown function (DUF581)	LOC_Os03g53520.1	expressed protein	2693		4	0	8	0.104685	0	0.469171	0.680656	NA	NA	NA	F	F	0.446254	no		0	0	3	0	0	1.2401	NA	NA	NA	NA	F	F	0	up
Sobic.001G092100	NA	PF00400,PF08614	PTHR19878	KOG0288	GO:0005515	AT5G50230.1	0	Transducin/WD40 repeat-like superfamily protein	LOC_Os03g53510.2	WD domain, G-beta repeat domain containing protein, expressed	2455		200	36	89	5.74166	2.15816	5.72553	0.469577	-1.40761	1	0.410388	F	F	1.45659	no		0	0	0	0	0	0	NA	NA	NA	NA	F	F	NA	NA
Sobic.001G092200	similar to Helicase conserved C-terminal domain containing protein, expressed	PF00271,PF12513	PTHR12131	KOG0953	GO:0016817,GO:0003676,GO:0004386,GO:0005524	AT4G14790.1	ATSUV3,EDA15	ATP-dependent RNA helicase, mitochondrial (SUV3)	0	0	2692		267	10	88	6.99029	0.54671	5.1628	0.250975	-3.23931	1	0.121923	F	F	2.44865	no		2	0	2	1.8216	0	0.8268	NA	NA	NA	NA	F	F	4.40639	down
Sobic.001G092250	NA	0	0	0	0	0	0	0	0	0	366		21	0	5	4.04387	0	2.15758	0.316699	NA	NA	NA	F	F	3.74853	down		0	0	0	0	0	0	NA	NA	NA	NA	F	F	NA	NA
Sobic.001G092300	NA	PF01535	PTHR24015	0	0	AT3G22670.1	0	Pentatricopeptide repeat (PPR) superfamily protein	LOC_Os02g38950.1	PPR repeat containing protein, expressed	2206		67	1	25	2.14056	0.0667154	1.78983	0.382359	-4.74566	1	0.364059	F	F	2.30596	no		0	0	0	0	0	0	NA	NA	NA	NA	F	F	NA	NA
Sobic.001G092400	NA	0	0	0	0	0	0	0	0	0	267		5	0	2	1.31983	0	1.18303	0.458079	NA	NA	NA	F	F	2.23127	no		0	0	0	0	0	0	NA	NA	NA	NA	F	F	NA	NA
Sobic.001G092500	similar to Putative uncharacterized protein	PF07714	PTHR23257:SF276,PTHR23257	KOG0192	GO:0004672,GO:0006468,GO:0004674,GO:0004713,GO:0005524	AT3G22750.1	0	Protein kinase superfamily protein	LOC_Os03g53410.1	protein kinase domain containing protein, expressed	1543		0	0	0	0	0	0	1	NA	NA	NA	F	F	NA	NA		0	0	0	0	0	0	NA	NA	NA	NA	F	F	NA	NA
Sobic.001G092600	similar to Putative uncharacterized protein	PF01027	PTHR23291,PTHR23291:SF9	KOG2322	0	AT1G03070.2	0	Bax inhibitor-1 family protein	LOC_Os03g53400.1	transmembrane BAX inhibitor motif-containing protein, putative, expressed	1114		1	1235	4	0.0632665	163.16	0.56709	104.755	8.16849	3.78119e-31	3.76788e-34	T	T	0.000772829	up		1	995	1	0.9108	297.312	0.4134	719.188	9.49022	4.15975e-49	2.67601e-52	T	T	0.00611839	up
Sobic.001G092650	NA	0	0	0	0	0	0	0	LOC_Os12g01955.1	expressed protein	565		0	0	0	0	0	0	1	NA	NA	NA	F	F	NA	NA		0	0	0	0	0	0	NA	NA	NA	NA	F	F	NA	NA
Sobic.001G092700	NA	0	0	0	0	0	0	0	0	0	581		0	0	0	0	0	0	1	NA	NA	NA	F	F	NA	NA		0	0	0	0	0	0	NA	NA	NA	NA	F	F	NA	NA
Sobic.001G092800	NA	PF00023	PTHR24119,PTHR24119:SF174	0	GO:0000062,GO:0005515	AT5G53470.1	ACBP,ACBP1	acyl-CoA binding protein 1	LOC_Os04g58550.1	acyl-CoA-binding domain-containing protein 6, putative, expressed	1346		0	0	1	0	0	0.117336	0.894986	NA	NA	NA	F	F	0	up		0	0	0	0	0	0	NA	NA	NA	NA	F	F	NA	NA
Sobic.001G093000	similar to Transferase family protein, expressed	PF02458	0	0	GO:0016747	AT4G29250.1	0	HXXXD-type acyl-transferase family protein	LOC_Os03g53360.1	transferase family protein, putative, expressed	1526		0	0	0	0	0	0	1	NA	NA	NA	F	F	NA	NA		0	0	0	0	0	0	NA	NA	NA	NA	F	F	NA	NA
Sobic.001G093100	NA	PF00201	PTHR11926,PTHR11926:SF15	KOG1192	GO:0008152,GO:0016758	AT2G15490.3	UGT73B4	UDP-glycosyltransferase 73B4	LOC_Os03g59350.1	anthocyanin 3-O-beta-glucosyltransferase, putative, expressed	1705		0	0	0	0	0	0	1	NA	NA	NA	F	F	NA	NA		0	0	0	0	0	0	NA	NA	NA	NA	F	F	NA	NA
Sobic.001G093200	similar to Heat shock protein 41	PF00447	PTHR10015,PTHR10015:SF7	KOG0627	GO:0006355,GO:0005634,GO:0003700,GO:0043565	AT3G22830.1	AT-HSFA6B,HSFA6B	heat shock transcription factor A6B	LOC_Os03g53340.6	HSF-type DNA-binding domain containing protein, expressed	2243		0	13	2	0	0.852994	0.140824	1.62426	2.59864	1	0.689401	F	F	0	up		8	193	13	7.2864	57.6696	5.3739	10.7314	3.42377	1.21504e-07	2.40354e-11	T	T	0.231155	up
Sobic.001G093300	similar to Putative uncharacterized protein	PF01105	PTHR22811,PTHR22811:SF32	KOG1692	GO:0006810,GO:0016021	AT3G22845.1	0	emp24/gp25L/p24 family/GOLD family protein	LOC_Os03g53310.1	emp24/gp25L/p24 family protein, putative, expressed	1103		878	76	260	56.102	10.1407	37.2285	0.291425	-1.87624	1	0.000447733	F	T	2.36871	no		139	132	382	126.601	39.4424	157.911	0.249775	-2.0013	1.9121e-14	5.5382e-18	T	T	1.28298	no
Sobic.001G093400	NA	0	0	0	0	0	0	0	0	0	1361		4	6	1	0.207139	0.648821	0.116043	1.47738	2.48316	1	0.751803	F	F	0.541635	no		0	0	0	0	0	0	NA	NA	NA	NA	F	F	NA	NA
Sobic.001G093500	similar to Putative uncharacterized protein	0	0	0	0	AT1G62250.1	0	0	LOC_Os03g53300.2	expressed protein	3619		107989	18414	4637	2103.05	748.844	202.361	3.68726	1.88774	1.37135e-72	2.67539e-75	T	T	4.42187	down		383	517	85	348.835	154.483	35.1375	4.39652	2.13636	4.28191e-14	1.22202e-17	T	T	3.6793	down
Sobic.001G093600	NA	0	0	0	0	0	0	0	0	0	963		58	0	1	4.24483	0	0.164003	0.859105	NA	NA	NA	F	F	51.7654	down		0	0	0	0	0	0	NA	NA	NA	NA	F	F	NA	NA
Sobic.001G093666	NA	0	0	0	0	0	0	0	0	0	1103		0	0	0	0	0	0	1	NA	NA	NA	F	F	NA	NA		0	0	0	0	0	0	NA	NA	NA	NA	F	F	NA	NA
Sobic.001G093732	NA	0	0	0	0	0	0	0	0	0	726		1	0	0	0.0970784	0	0	1	NA	NA	NA	F	F	NA	NA		0	0	0	0	0	0	NA	NA	NA	NA	F	F	NA	NA
Sobic.001G093800	similar to WD-40 repeat family protein, putative, expressed	PF00400,PF02138	PTHR13743:SF19,PTHR13743	KOG1788	GO:0005515	AT1G03060.1	SPI	Beige/BEACH domain ;WD domain, G-beta repeat protein	LOC_Os03g53280.1	WD domain containing protein, putative, expressed	12609		796	188	296	4.4493	2.19437	3.70756	0.67856	-0.756667	1	0.777182	F	F	1.50774	no		6	9	8	5.4648	2.6893	3.307	0.813214	-0.298292	1	0.862797	F	F	1.82272	no
Sobic.001G093900	similar to Aluminum-induced protein-like protein	PF12481,PF12504	PTHR11772	0	0	AT5G43830.1	0	Aluminium induced protein with YGL and LRDR motifs	LOC_Os03g53270.1	stem-specific protein TSJT1, putative, expressed	1208		330	3	177	19.2533	0.365499	23.1411	0.0565633	-5.98445	0.0224206	5.82716e-06	F	T	1.63812	no		356	97	4074	324.244	28.9842	1684.11	0.0172104	-5.86058	0	0	T	T	0.378547	no
Sobic.001G094000	NA	PF00069,PF00560	PTHR24359	KOG1187	GO:0004672,GO:0005515,GO:0006468,GO:0005524,GO:0004674,GO:0004713	AT1G04210.1	0	Leucine-rich repeat protein kinase family protein	LOC_Os03g53250.1	expressed protein	4173		1231	761	629	20.7907	26.8391	23.8056	1.12229	0.173034	1	0.821519	F	F	0.82104	no		0	2	0	0	0.5976	0	NA	NA	NA	NA	F	F	0	up
Sobic.001G094100	NA	0	0	0	0	0	0	0	0	0	1114		0	2	0	0	0.264227	0	1.26423	NA	NA	NA	F	F	0	up		0	0	0	0	0	0	NA	NA	NA	NA	F	F	NA	NA
Sobic.001G094200	similar to Putative uncharacterized protein OJ1593_C11.11	0	0	0	0	AT3G55250.1	0	0	LOC_Os05g45030.1	calcium homeostasis regulator CHoR1, putative, expressed	1358		9	0	6	0.467091	0	0.697797	0.588999	NA	NA	NA	F	F	1.33876	no		1	0	1	0.9108	0	0.4134	NA	NA	NA	NA	F	F	4.40639	down
Sobic.001G094300	similar to ATP sulfurylase	PF01747	PTHR24799:SF2,PTHR24799	KOG0636	GO:0004781,GO:0000103	AT4G14680.1	APS3	Pseudouridine synthase/archaeosine transglycosylase-like family protein	LOC_Os03g53230.1	bifunctional 3-phosphoadenosine 5-phosphosulfate synthetase, putative, expressed	2276		5160	269	1733	159.785	17.3945	120.255	0.151701	-2.7894	2.23631e-15	1.37135e-18	T	T	2.32162	no		368	384	1672	335.173	114.742	691.173	0.16601	-2.59066	1.55692e-99	1.71295e-102	T	T	0.831784	no
Sobic.001G094400	NA	PF00036	PTHR23050	KOG0027	GO:0005509	AT5G37780.1	ACAM-1,CAM1,TCH1	calmodulin 1	LOC_Os03g53200.1	OsCML4 - Calmodulin-related calcium sensor protein, expressed	1422		542	156	221	26.8633	16.1457	24.5454	0.671185	-0.604303	1	0.417792	F	F	1.32035	no		9	33	95	8.1972	9.8606	39.2711	0.25109	-1.99372	0.326223	3.65372e-05	F	T	0.333683	no
Sobic.001G094500	NA	PF00125	PTHR23430	KOG1757	GO:0003677,GO:0005634,GO:0000786,GO:0006334,GO:0046982	AT3G54560.1	HTA11	histone H2A 11	LOC_Os03g53190.2	Core histone H2A/H2B/H3/H4 domain containing protein, putative, expressed	2780		1900	434	374	48.169	22.9761	21.2473	1.07771	0.112854	1	0.900017	F	F	2.17844	no		0	0	0	0	0	0	NA	NA	NA	NA	F	F	NA	NA
Sobic.001G094550	NA	0	0	0	0	0	0	0	0	0	1018		82	140	3	5.67708	20.2401	0.465426	14.4941	5.44252	0.0879637	2.115e-05	F	T	0.548365	no		0	0	0	0	0	0	NA	NA	NA	NA	F	F	NA	NA
Sobic.001G094600	similar to Os03g0743200 protein	PF01535	PTHR24015,PTHR24015:SF123	0	GO:0005515	AT3G04750.1	0	Tetratricopeptide repeat (TPR)-like superfamily protein	LOC_Os03g53170.1	pentatricopeptide, putative, expressed	2514		24	13	6	0.67283	0.761044	0.376932	1.27896	1.01367	1	0.885924	F	F	1.1825	no		0	0	0	0	0	0	NA	NA	NA	NA	F	F	NA	NA
Sobic.001G094700	NA	PF07762	0	0	0	0	0	0	LOC_Os04g38230.1	expressed protein	978		0	0	0	0	0	0	1	NA	NA	NA	F	F	NA	NA		0	0	0	0	0	0	NA	NA	NA	NA	F	F	NA	NA
Sobic.001G094800	similar to IAA1 protein	PF02309	0	0	GO:0006355,GO:0005634,GO:0046983	AT3G04730.1	IAA16	indoleacetic acid-induced protein 16	LOC_Os03g53150.1	OsIAA13 - Auxin-responsive Aux/IAA gene family member, expressed	1755		31	5	30	1.24493	0.4193	2.69974	0.383622	-2.68677	1	0.372178	F	F	0.798276	no		19	7	29	17.3051	2.0916	11.988	0.174474	-2.51891	1	0.0122123	F	F	2.45818	no
Sobic.001G094900	similar to Putative uncharacterized protein	PF00626,PF04810,PF04811,PF08033,PF04815	PTHR11141	KOG1986	GO:0008270,GO:0006888,GO:0030127,GO:0006886	AT5G43670.1	0	Sec23/Sec24 protein transport family protein	LOC_Os03g53140.3	protein transport protein Sec23B, putative, expressed	3012		120	20	76	2.80792	0.977252	3.98507	0.396635	-2.0278	1	0.356924	F	F	1.1317	no		0	0	0	0	0	0	NA	NA	NA	NA	F	F	NA	NA
Sobic.001G095000	similar to Magnesium transporter CorA-like family protein, putative, expressed	PF01544	PTHR13890	KOG2662	GO:0055085,GO:0016020,GO:0030001,GO:0046873	AT5G64560.1	ATMGT9,MGT9,MRS2-2	magnesium transporter 9	LOC_Os03g53110.1	CorA-like magnesium transporter protein, putative, expressed	1627		507	254	262	21.9624	22.9762	25.4326	0.907068	-0.146541	1	0.926657	F	F	0.907371	no		32	141	62	29.1455	42.1317	25.6296	1.64387	0.717095	1	0.107211	F	F	0.86024	no
Sobic.001G095100	similar to Putative uncharacterized protein	PF00072	PTHR26402:SF280,PTHR26402	0	GO:0000160,GO:0000156	AT5G26594.1	ARR24,RR24	response regulator 24	LOC_Os03g53100.1	response regulator receiver domain containing protein, expressed	1313		0	0	0	0	0	0	1	NA	NA	NA	F	F	NA	NA		0	0	0	0	0	0	NA	NA	NA	NA	F	F	NA	NA
Sobic.001G095200	NA	0	PTHR10825,PTHR10825:SF3	KOG0311	GO:0005515,GO:0008270	AT2G30580.1	DRIP2	DREB2A-interacting protein 2	LOC_Os03g53080.1	zinc finger, C3HC4 type domain containing protein, expressed	1988		8	15	5	0.283617	1.11047	0.39722	1.51048	1.48316	1	0.773346	F	F	0.376228	no		0	2	1	0	0.5976	0.4134	1.44557	0.531642	1	0.925081	F	F	0	up
Sobic.001G095300	similar to Os03g0741600 protein	PF03208	PTHR19317	KOG3142	0	AT1G55190.1	PRA1.F2,PRA7	PRA1 (Prenylated rab acceptor) family protein	LOC_Os03g53070.1	prenylated rab acceptor, putative, expressed	1736		3	4	0	0.121795	0.339111	0	1.33911	NA	NA	NA	F	F	0.718321	no		2	38	4	1.8216	11.3546	1.6535	6.86701	2.77968	1	0.0127697	F	F	0.280072	up
Sobic.001G095366	NA	PF00646,PF08387	0	0	GO:0005515	AT1G13570.1	0	F-box/RNI-like superfamily protein	LOC_Os04g57920.1	OsFBX154 - F-box domain containing protein, expressed	1563		0	0	0	0	0	0	1	NA	NA	NA	F	F	NA	NA		0	0	0	0	0	0	NA	NA	NA	NA	F	F	NA	NA
Sobic.001G095432	NA	PF00646	0	0	GO:0005515	AT2G16220.1	0	F-box and associated interaction domains-containing protein	LOC_Os05g07950.1	OsFBX160 - F-box domain containing protein, expressed	1188		0	0	0	0	0	0	1	NA	NA	NA	F	F	NA	NA		0	0	0	0	0	0	NA	NA	NA	NA	F	F	NA	NA
Sobic.001G095500	similar to Protein WRKY1	PF10533,PF03106	0	0	GO:0006355,GO:0003700,GO:0043565	AT2G30590.1	WRKY21	WRKY DNA-binding protein 21	LOC_Os03g53050.1	WRKY121, expressed	2042		48	4	27	1.6567	0.288294	2.08826	0.417158	-2.85669	1	0.432255	F	F	1.3942	no		1	0	3	0.9108	0	1.2401	NA	NA	NA	NA	F	F	1.46891	no
Sobic.001G095566	NA	0	0	0	0	0	0	0	0	0	1089		0	0	0	0	0	0	1	NA	NA	NA	F	F	NA	NA		0	0	0	0	0	0	NA	NA	NA	NA	F	F	NA	NA
Sobic.001G095632	similar to Putative ubiquinol-cytochrome C reductase complex ubiquinone-binding protein	PF10890	0	KOG4116	GO:0005743,GO:0022900,GO:0070469,GO:0008121	AT3G10860.1	0	Cytochrome b-c1 complex, subunit 8 protein	LOC_Os06g07969.1	cytochrome b-c1 complex subunit 8, putative, expressed	1353		347	51	54	18.0755	5.54759	6.30338	0.896515	-0.184265	1	0.955313	F	F	3.05047	down		161	598	275	146.638	178.686	113.68	1.57184	0.652453	1	0.00109424	F	T	1.00312	no
Sobic.001G095700	similar to Putative helix-loop-helix DNA-binding protein	PF00010	0	0	GO:0046983	AT5G43650.1	BHLH92	basic helix-loop-helix (bHLH) DNA-binding superfamily protein	LOC_Os03g53020.1	helix-loop-helix DNA-binding domain containing protein, expressed	4211		20	92	2	0.334737	3.2154	0.0750105	3.92126	5.42176	1	0.165219	F	F	0.203463	up		12	868	20	10.9296	259.364	8.2676	31.3711	4.97136	3.34408e-56	2.38812e-59	T	T	0.0816765	up
Sobic.001G095750	NA	PF07859	0	0	GO:0016787,GO:0008152	AT3G63010.1	ATGID1B,GID1B	alpha/beta-Hydrolases superfamily protein	LOC_Os08g37030.1	gibberellin receptor GID1L2, putative, expressed	534		0	0	0	0	0	0	1	NA	NA	NA	F	F	NA	NA		0	0	0	0	0	0	NA	NA	NA	NA	F	F	NA	NA
Sobic.001G095800	similar to Putative uncharacterized protein	PF06632	0	0	GO:0006302,GO:0005634,GO:0006310,GO:0003677	AT3G23100.2	XRCC4	homolog of human DNA ligase iv-binding protein XRCC4	LOC_Os03g53000.1	XRCC4, putative, expressed	1262		32	2	4	1.7871	0.23324	0.500585	0.821839	-1.1018	1	0.913234	F	F	4.87065	down		3	5	10	2.7324	1.494	4.1338	0.361411	-1.46829	1	0.359252	F	F	0.971037	no
Sobic.001G095900	NA	0	0	0	0	0	0	0	0	0	1778		6	0	3	0.237837	0	0.266481	0.789589	NA	NA	NA	F	F	1.78501	no		0	0	0	0	0	0	NA	NA	NA	NA	F	F	NA	NA
Sobic.001G096000	similar to Os03g0740700 protein	PF04676,PF04677	PTHR12072	KOG2477	0	AT1G56290.1	0	CwfJ-like family protein	LOC_Os03g52980.1	CWF19-like 2, cell cycle control, putative, expressed	2605		925	379	219	25.0261	21.4123	13.2774	1.56977	0.689464	1	0.319551	F	F	1.44285	no		25	131	37	22.7699	39.1436	15.2951	2.55922	1.35571	1	0.0040121	F	T	0.836534	no
Sobic.001G096100	similar to Putative uncharacterized protein	0	0	0	0	AT1G10590.3	0	Nucleic acid-binding, OB-fold-like protein	LOC_Os05g01050.1	DNA-binding protein-related, putative, expressed	902		3428	281	730	267.851	45.8492	127.819	0.363684	-1.47913	1.93922e-05	6.7978e-09	T	T	3.08464	down		44	34	111	40.075	10.1594	45.8853	0.221409	-2.17522	0.0150363	1.97126e-06	F	T	1.43011	no
Sobic.001G096200	similar to Ribosomal protein S10	PF00338	PTHR11700,PTHR11700:SF5	0	GO:0003735,GO:0005840,GO:0006412	AT3G22300.1	RPS10	ribosomal protein S10	LOC_Os12g33240.3	mitochondrial ribosomal protein S10, putative, expressed	1871		107	26	36	4.03059	2.04518	3.03883	0.753976	-0.571288	1	0.867494	F	F	1.5856	no		0	7	0	0	2.0916	0	NA	NA	NA	NA	F	F	0	up
Sobic.001G096300	similar to Putative Deoxyhypusine synthase	PF01916	PTHR11703	KOG2924	GO:0008612	AT5G05920.1	DHS,EDA22	deoxyhypusine synthase	LOC_Os03g52970.3	deoxyhypusine synthase, putative, expressed	1631		112	13	68	4.83975	1.17306	6.58464	0.286508	-2.48883	1	0.129491	F	F	1.24773	no		5	1	31	4.554	0.2988	12.8148	0.0233168	-5.42249	1	0.000572939	F	T	0.694546	no
Sobic.001G096400	NA	0	0	0	0	AT4G37240.1	0	0	LOC_Os03g52940.1	expressed protein	504		0	0	0	0	0	0	1	NA	NA	NA	F	F	NA	NA		0	0	0	0	0	0	NA	NA	NA	NA	F	F	NA	NA
Sobic.001G096450	NA	0	0	0	0	0	0	0	0	0	447		2	3	2	0.315342	0.987746	0.706643	1.16471	0.48316	1	0.940441	F	F	0.372219	no		0	0	0	0	0	0	NA	NA	NA	NA	F	F	NA	NA
Sobic.001G096500	similar to Diphosphonucleotide phosphatase 2	PF08645	PTHR12083	0	0	AT3G14890.1	0	phosphoesterase	LOC_Os01g53560.1	phosphoesterase, putative, expressed	736		22	13	11	2.10671	2.59954	2.36044	1.07115	0.139205	1	0.968158	F	F	0.849482	no		0	0	0	0	0	0	NA	NA	NA	NA	F	F	NA	NA
Sobic.001G096600	NA	PF02902	0	0	GO:0006508,GO:0008234	AT4G15880.1	ATESD4,ESD4	Cysteine proteinases superfamily protein	LOC_Os10g24954.1	ulp1 protease family, C-terminal catalytic domain containing protein, expressed	1527		0	0	0	0	0	0	1	NA	NA	NA	F	F	NA	NA		0	0	0	0	0	0	NA	NA	NA	NA	F	F	NA	NA
Sobic.001G096700	weakly similar to Putative uncharacterized protein	PF03018	0	0	0	AT5G42655.1	0	Disease resistance-responsive (dirigent-like protein) family protein	LOC_Os03g52920.1	expressed protein	1857		0	0	0	0	0	0	1	NA	NA	NA	F	F	NA	NA		0	0	0	0	0	0	NA	NA	NA	NA	F	F	NA	NA
Sobic.001G096800	similar to Putative uncharacterized protein	PF03350	0	0	0	AT4G19390.1	0	Uncharacterised protein family (UPF0114)	LOC_Os03g52910.1	uncharacterized UPF0114 domain containing protein, expressed	1451		9	194	1	0.437154	19.6773	0.108845	18.6476	7.49811	0.272672	6.09939e-05	F	T	0.0441878	up		0	0	0	0	0	0	NA	NA	NA	NA	F	F	NA	NA
Sobic.001G096833	NA	0	0	0	0	0	0	0	0	0	129		0	0	0	0	0	0	1	NA	NA	NA	F	F	NA	NA		0	0	0	0	0	0	NA	NA	NA	NA	F	F	NA	NA
Sobic.001G096866	NA	0	0	0	0	0	0	0	0	0	360		0	0	0	0	0	0	1	NA	NA	NA	F	F	NA	NA		0	0	0	0	0	0	NA	NA	NA	NA	F	F	NA	NA
Sobic.001G096900	similar to Putative NPH3 domain containing protein	PF03000	PTHR13690:SF174,PTHR13690	0	GO:0005515	AT5G66560.1	0	Phototropic-responsive NPH3 family protein	LOC_Os03g52880.1	BTBN9 - Bric-a-Brac, Tramtrack, Broad Complex BTB domain with non-phototropic hypocotyl 3 NPH3 and coiled-coil domains, expressed	2356		0	0	0	0	0	0	1	NA	NA	NA	F	F	NA	NA		0	0	0	0	0	0	NA	NA	NA	NA	F	F	NA	NA
Sobic.001G097000	similar to Transducin family protein, putative, expressed	PF00400	PTHR22844	KOG0271	GO:0005515	AT2G26490.1	0	Transducin/WD40 repeat-like superfamily protein	LOC_Os03g52870.1	WD-40 repeat family protein, putative, expressed	1461		0	0	0	0	0	0	1	NA	NA	NA	F	F	NA	NA		0	0	0	0	0	0	NA	NA	NA	NA	F	F	NA	NA
Sobic.001G097100	similar to Serine hydroxymethyltransferase	PF00464	PTHR11680	KOG2467	GO:0006544,GO:0006563,GO:0004372,GO:0003824,GO:0030170	AT4G37930.1	SHM1,SHMT1,STM	serine transhydroxymethyltransferase 1	LOC_Os03g52840.1	serine hydroxymethyltransferase, mitochondrial precursor, putative, expressed	2844		4440	932	4317	110.03	48.2301	239.734	0.2045	-2.31343	1.61387e-26	1.41058e-29	T	T	0.764195	no		102	15	570	92.9012	4.4821	235.627	0.019022	-5.71619	1.00358e-53	6.85259e-57	T	T	0.773825	no
Sobic.001G097200	NA	PF02260,PF00454	PTHR11139,PTHR11139:SF47	0	GO:0005515,GO:0016773	AT1G50030.1	TOR	target of rapamycin	LOC_Os03g52794.1	phosphatidylinositol kinase, putative, expressed	12087		807	192	473	4.70559	2.33784	6.18045	0.464851	-1.40254	1	0.388187	F	F	1.10482	no		0	0	0	0	0	0	NA	NA	NA	NA	F	F	NA	NA
Sobic.001G097300	NA	0	0	0	0	AT5G09570.1	0	Cox19-like CHCH family protein	LOC_Os03g48080.1	CHCH domain containing protein, expressed	993		0	0	0	0	0	0	1	NA	NA	NA	F	F	NA	NA		0	0	0	0	0	0	NA	NA	NA	NA	F	F	NA	NA
Sobic.001G097400	similar to Phosphatidylinositol 3-and 4-kinase family protein, expressed	PF00400	PTHR13211	KOG2919	GO:0005515	AT4G21520.1	0	Transducin/WD40 repeat-like superfamily protein	LOC_Os03g52794.1	phosphatidylinositol kinase, putative, expressed	1697		9	0	1	0.373783	0	0.093067	0.914857	NA	NA	NA	F	F	8.03256	down		0	0	0	0	0	0	NA	NA	NA	NA	F	F	NA	NA
Sobic.001G097500	NA	0	0	0	0	AT2G15860.1	0	0	LOC_Os03g52780.1	expressed protein	1799		422	54	128	16.5326	4.41768	11.2372	0.442724	-1.34692	1	0.218957	F	F	2.11214	no		0	1	1	0	0.2988	0.4134	0.722787	-0.468358	1	0.925163	F	F	0	up
Sobic.001G097600	similar to Alcohol dehydrogenase 1	PF00107,PF08240	PTHR11695,PTHR11695:SF4	KOG0022	GO:0055114,GO:0008270,GO:0016491	AT1G77120.1	ADH,ADH1,ATADH,ATADH1	alcohol dehydrogenase 1	LOC_Os11g10480.1	dehydrogenase, putative, expressed	1907		224	16431	66	8.27859	1268.08	5.46601	196.269	7.85794	2.28999e-268	1.37508e-270	T	T	0.0130009	up		0	118	0	0	35.2591	0	70.5182	6.13992	3.11945e-05	5.21071e-09	T	T	0	up
Sobic.001G097700	NA	0	0	0	0	0	0	0	0	0	840		1	25	0	0.0839034	4.38019	0	5.38019	NA	NA	NA	F	F	0.0383105	up		0	0	0	0	0	0	NA	NA	NA	NA	F	F	NA	NA
Sobic.001G097800	NA	0	0	0	0	0	0	0	0	0	417		1	5	0	0.169014	1.76468	0	2.76468	NA	NA	NA	F	F	0.191552	up		0	0	0	0	0	0	NA	NA	NA	NA	F	F	NA	NA
Sobic.001G097900	similar to Os03g0737800 protein	PF08700	PTHR15954	KOG2346	0	AT4G02030.1	0	Vps51/Vps67 family (components of vesicular transport) protein	LOC_Os03g52770.1	expressed protein	3198		541	57	173	11.9228	2.62318	8.54368	0.379642	-1.70354	1	0.194281	F	F	2.13539	no		4	17	7	3.6432	5.0797	2.8937	1.75543	0.811828	1	0.594828	F	F	0.913839	no
Sobic.001G098000	similar to Putative uncharacterized protein adh1B	PF00294	PTHR10584,PTHR10584:SF15	KOG2855	GO:0016773	AT5G58730.1	0	pfkB-like carbohydrate kinase family protein	LOC_Os03g52760.1	kinase, pfkB family, putative, expressed	1934		10	4	8	0.36442	0.304393	0.653297	0.788965	-1.1018	1	0.895084	F	F	0.76104	no		2	6	0	1.8216	1.7928	0	NA	NA	NA	NA	F	F	2.03213	no
Sobic.001G098100	similar to Cyclin-H1-1	PF00134	PTHR10026,PTHR10026:SF8	KOG2496	GO:0006355,GO:0000079,GO:0019901	AT5G27620.1	CYCH;1	cyclin H;1	LOC_Os03g52750.2	cyclin, putative, expressed	1615		1316	186	349	57.4305	16.9501	34.1295	0.510969	-1.00973	1	0.0643118	F	F	2.24866	no		1	0	7	0.9108	0	2.8937	NA	NA	NA	NA	F	F	0.629505	no
Sobic.001G098200	similar to Putative uncharacterized protein OSJNBb0016H12.23	0	PTHR17901:SF6,PTHR17901	KOG4549	GO:0016791	AT2G14110.1	0	Haloacid dehalogenase-like hydrolase (HAD) superfamily protein	LOC_Os03g52730.1	magnesium-dependent phosphatase 1, putative, expressed	957		371	381	67	27.3225	58.5929	11.0571	4.94256	2.40576	5.52539e-05	1.86887e-08	T	T	0.784567	no		0	7	3	0	2.0916	1.2401	1.68664	0.754151	1	0.76734	F	F	0	up
Sobic.001G098301	NA	PF01926	PTHR11089:SF7,PTHR11089	KOG2484	0	AT1G08410.1	0	P-loop containing nucleoside triphosphate hydrolases superfamily protein	LOC_Os12g42370.1	GTPase of unknown function domain containing protein, putative, expressed	1089		46	43	7	2.97707	5.81129	1.01519	3.37997	2.51711	1	0.144465	F	F	0.872213	no		0	6	1	0	1.7928	0.4134	4.33672	2.1166	1	0.474977	F	F	0	up
Sobic.001G098400	NA	0	PTHR10044,PTHR10044:SF81	0	0	AT2G39810.1	HOS1	ubiquitin-protein ligases	LOC_Os03g52700.1	expressed protein	3253		2510	221	634	54.3812	9.99862	30.781	0.346075	-1.62224	1	0.00556624	F	T	2.66708	no		0	0	0	0	0	0	NA	NA	NA	NA	F	F	NA	NA
Sobic.001G098500	similar to CBS domain containing protein, expressed	PF00571	PTHR11911:SF26,PTHR11911	0	GO:0030554,GO:0003824	AT5G10860.1	0	Cystathionine beta-synthase (CBS) family protein	LOC_Os03g52690.1	CBS domain containing membrane protein, putative, expressed	1313		5947	56	709	319.222	6.27704	85.2823	0.0843399	-3.76409	4.88335e-14	2.78409e-17	T	T	6.973	down		46	3	393	41.8966	0.8964	162.459	0.00551771	-7.50171	3.10638e-33	1.50188e-36	T	T	0.512952	no
Sobic.001G098600	similar to Putative uncharacterized protein 110K5.12	0	0	0	0	AT5G05250.1	0	0	LOC_Os03g52680.1	expressed protein	1751		31	10	10	1.24777	0.840515	0.901968	0.96769	-0.101803	1	1	F	F	1.43217	no		30	150	62	27.3239	44.8209	25.6296	1.74879	0.806361	1	0.0590211	F	F	0.775691	no
Sobic.001G098700	similar to Putative ABA-responsive protein	PF02893	0	0	0	AT2G22475.1	GEM	GRAM domain family protein	LOC_Os03g52670.1	GRAM domain containing protein, expressed	1471		13	6	10	0.622859	0.600303	1.07365	0.77173	-0.838768	1	0.893647	F	F	0.744175	no		0	0	0	0	0	0	NA	NA	NA	NA	F	F	NA	NA
Sobic.001G098800	NA	PF00213	0	0	GO:0046933,GO:0015986	AT4G09650.1	ATPD	ATP synthase delta-subunit gene	LOC_Os03g52660.1	ATP synthase F1, delta subunit family protein, putative, expressed	1268		73	18	33	4.05754	2.08922	4.11029	0.604511	-0.976272	1	0.671606	F	F	1.30899	no		127	43	123	115.671	12.8487	50.8459	0.252699	-1.98451	0.0173956	2.2634e-06	F	T	3.63206	down
Sobic.001G098900	similar to Syntaxin-like protein 2	PF00804,PF05739	PTHR19957:SF26,PTHR19957	KOG0810	GO:0005515,GO:0016020,GO:0006886,GO:0005484	AT1G08560.1	ATSYP111,KN,SYP111	syntaxin of plants 111	LOC_Os03g52650.1	syntaxin-related protein, putative, expressed	939		0	0	0	0	0	0	1	NA	NA	NA	F	F	NA	NA		0	0	0	0	0	0	NA	NA	NA	NA	F	F	NA	NA
Sobic.001G099000	similar to Expressed protein	PF03602	0	0	GO:0008168,GO:0031167	AT3G28460.1	0	methyltransferases	LOC_Os03g52640.1	expressed protein	1844		207	40	80	7.91168	3.1925	6.85183	0.533952	-1.1018	1	0.477618	F	F	1.57535	no		6	13	24	5.4648	3.8845	9.9211	0.391539	-1.35277	1	0.153767	F	F	0.791679	no
Sobic.001G099100	similar to Endoglucanase 10	PF00759	PTHR22298	0	GO:0005975,GO:0004553,GO:0003824	AT5G49720.1	ATGH9A1,DEC,GH9A1,IRX2,KOR,KOR1,RSW2,TSD1	glycosyl hydrolase 9A1	LOC_Os03g52630.1	endoglucanase, putative, expressed	2633		615	67	1118	16.462	3.74503	67.0607	0.0697176	-4.16242	2.6915e-11	1.34536e-14	T	T	0.464991	no		122	3	181	111.117	0.8964	74.8219	0.0119804	-6.38317	6.83755e-15	2.02757e-18	T	T	2.93502	no
Sobic.001G099200	similar to Putative uncharacterized protein	PF01535	PTHR24015	0	GO:0005515	AT1G77405.1	0	Pentatricopeptide repeat (PPR) superfamily protein	LOC_Os03g52620.1	expressed protein	1628		3	0	0	0.129875	0	0	1	NA	NA	NA	F	F	NA	NA		0	0	0	0	0	0	NA	NA	NA	NA	F	F	NA	NA
Sobic.001G099300	similar to Putative uncharacterized protein	PF01553	PTHR15486	0	GO:0016746,GO:0008152	AT2G38110.1	ATGPAT6,GPAT6	glycerol-3-phosphate acyltransferase 6	LOC_Os03g52570.1	glycerol-3-phosphate acyltransferase, putative, expressed	2141		0	0	0	0	0	0	1	NA	NA	NA	F	F	NA	NA		0	0	0	0	0	0	NA	NA	NA	NA	F	F	NA	NA
Sobic.001G099400	similar to H0112G12.7 protein	PF00854	PTHR11654,PTHR11654:SF62	KOG1237	GO:0016020,GO:0005215,GO:0006810	AT1G69870.1	NRT1.7	nitrate transporter 1.7	LOC_Os04g56560.1	proton-dependent oligopeptide transport, putative, expressed	2399		0	0	0	0	0	0	1	NA	NA	NA	F	F	NA	NA		0	0	0	0	0	0	NA	NA	NA	NA	F	F	NA	NA
Sobic.001G099500	similar to Os07g0193200 protein	PF00023	PTHR24198:SF302,PTHR24198	KOG4412	GO:0005515	AT1G03670.1	0	ankyrin repeat family protein	LOC_Os07g09530.1	ankyrin repeat family protein, putative, expressed	2194		0	0	0	0	0	0	1	NA	NA	NA	F	F	NA	NA		0	2	0	0	0.5976	0	NA	NA	NA	NA	F	F	0	up
Sobic.001G099600	similar to Os07g0193200 protein	PF00023	PTHR24198:SF302,PTHR24198	KOG4412	GO:0005515	AT1G03670.1	0	ankyrin repeat family protein	LOC_Os07g09530.1	ankyrin repeat family protein, putative, expressed	2097		0	0	0	0	0	0	1	NA	NA	NA	F	F	NA	NA		0	0	0	0	0	0	NA	NA	NA	NA	F	F	NA	NA
Sobic.001G099700	similar to Beta-fructofuranosidase, insoluble isoenzyme 3 precursor	PF08244,PF00251	0	KOG0228	GO:0004553,GO:0005975	AT3G52600.1	AtcwINV2,CWINV2	cell wall invertase 2	LOC_Os04g33720.1	glycosyl hydrolases, putative, expressed	2020		0	0	0	0	0	0	1	NA	NA	NA	F	F	NA	NA		0	0	0	0	0	0	NA	NA	NA	NA	F	F	NA	NA
Sobic.001G099800	similar to Putative macronuclear development protein	PF01918	PTHR13516	KOG2567	GO:0003676	AT3G07030.1	0	Alba DNA/RNA-binding protein	LOC_Os03g52490.1	nucleic acid binding protein, putative, expressed	1769		15	3	3	0.597616	0.249589	0.267837	0.985607	-0.101803	1	1	F	F	2.30996	no		4	13	36	3.6432	3.8845	14.8817	0.261025	-1.93774	1	0.0175242	F	F	0.388273	no
Sobic.001G099900	NA	PF00400	PTHR22847:SF52,PTHR22847	KOG2048	GO:0005515	AT4G07410.1	0	Transducin family protein / WD-40 repeat family protein	LOC_Os03g52470.1	WD domain, G-beta repeat domain containing protein, expressed	3014		998	80	324	23.3371	3.90642	16.9777	0.272917	-2.11972	1	0.0153853	F	F	2.23491	no		1	5	15	0.9108	1.494	6.2007	0.240941	-2.05325	1	0.130575	F	F	0.236734	up
Sobic.001G100000	similar to Glucose-1-phosphate adenylyltransferase	PF00483	PTHR22572,PTHR22572:SF10	KOG1322	GO:0016779,GO:0009058,GO:0005978,GO:0008878	AT5G19220.1	ADG2,APL1	ADP glucose pyrophosphorylase large subunit 1	LOC_Os03g52460.1	glucose-1-phosphate adenylyltransferase large subunit, putative, expressed	2216		9945	2324	16485	316.296	154.347	1174.89	0.13211	-2.92827	4.7465e-184	2.01341e-186	T	T	0.475907	no		439	511	1992	399.84	152.69	823.455	0.185426	-2.43108	6.77063e-111	8.07708e-114	T	T	0.819222	no
Sobic.001G100100	NA	PF00320,PF06203,PF06200	0	0	GO:0005515,GO:0006355,GO:0008270,GO:0003700,GO:0043565	AT1G51600.2	GATA28,TIFY2A,ZML2	ZIM-LIKE 2	LOC_Os03g52450.1	GATA transcription factor 25, putative, expressed	1370		129	56	48	6.63633	6.01588	5.53348	1.07384	0.12059	1	0.954159	F	F	1.14921	no		0	0	0	0	0	0	NA	NA	NA	NA	F	F	NA	NA
Sobic.001G100200	similar to Putative uncharacterized protein	PF02428	0	0	GO:0004867	AT1G72060.1	0	serine-type endopeptidase inhibitors	LOC_Os03g52390.1	PIII1 - Proteinase inhibitor II family protein precursor, expressed	2745		2	24	18	0.0513507	1.28677	1.03564	1.12337	0.313235	1	0.95375	F	F	0.044222	up		0	16	0	0	4.7809	0	NA	NA	NA	NA	F	F	0	up
Sobic.001G100300	NA	0	0	0	0	0	0	0	0	0	723		0	0	0	0	0	0	1	NA	NA	NA	F	F	NA	NA		0	0	0	0	0	0	NA	NA	NA	NA	F	F	NA	NA
Sobic.001G100400	similar to Putative ribosomal protein	PF00542	PTHR11809:SF6,PTHR11809	KOG1715	GO:0005622,GO:0003735,GO:0005840,GO:0006412	AT1G70190.1	0	Ribosomal protein L7/L12, oligomerisation;Ribosomal protein L7/L12, C-terminal/adaptor protein ClpS-like	LOC_Os03g52400.1	ribosomal protein L7/L12 C-terminal domain containing protein, expressed	2437		14	12	15	0.404885	0.724699	0.972105	0.874547	-0.423731	1	0.956829	F	F	0.477232	no		0	0	0	0	0	0	NA	NA	NA	NA	F	F	NA	NA
Sobic.001G100501	weakly similar to Expressed protein	0	0	0	0	AT3G57450.1	0	0	LOC_Os03g52410.1	expressed protein	1537		5	57	0	0.229274	5.45799	0	6.45799	3.44837	1	0.0893079	F	F	0.0840142	up		0	162	0	0	48.4066	0	96.8132	6.59713	3.53129e-08	7.23362e-12	T	T	0	up
Sobic.001G100600	similar to Expressed protein	0	0	0	0	AT3G57450.1	0	0	LOC_Os03g52410.1	expressed protein	1994		0	1	0	0	0.0738085	0	1.07381	NA	NA	NA	F	F	0	up		0	0	0	0	0	0	NA	NA	NA	NA	F	F	NA	NA
Sobic.001G100650	NA	0	0	0	0	0	0	0	LOC_Os03g52360.1	PIII3 - Proteinase inhibitor II family protein precursor, putative, expressed	279		0	0	0	0	0	0	1	NA	NA	NA	F	F	NA	NA		0	0	0	0	0	0	NA	NA	NA	NA	F	F	NA	NA
Sobic.001G100700	similar to Expressed protein	0	0	0	0	0	0	0	LOC_Os03g52370.2	PIII4 - Proteinase inhibitor II family protein precursor, expressed	975		6	41	0	0.433716	6.18886	0	7.18886	3.62967	1	0.0594229	F	F	0.14016	up		0	199	1	0	59.4624	0.4134	143.837	7.1683	2.5364e-10	5.88917e-14	T	T	0	up
Sobic.001G100800	NA	PF00153	PTHR24089:SF103,PTHR24089	KOG0764	GO:0055085	AT5G66380.1	ATFOLT1,FOLT1	folate transporter 1	LOC_Os03g52430.1	mitochondrial carrier protein, putative, expressed	825		19	17	7	1.62315	3.03268	1.34005	1.72333	1.17831	1	0.641115	F	F	0.742396	no		0	0	0	0	0	0	NA	NA	NA	NA	F	F	NA	NA
Sobic.001G100900	NA	0	PTHR18868:SF3,PTHR18868	0	0	AT5G27660.1	0	Trypsin family protein with PDZ domain	LOC_Os12g04750.1	OsDegp14 - Putative Deg protease homologue, expressed	3014		4354	905	1349	101.813	44.1913	70.6881	0.630388	-0.677703	1	0.0623852	F	F	1.77252	no		56	178	122	51.0046	53.1875	50.4324	1.05463	0.0767363	1	0.929442	F	F	0.984456	no
Sobic.001G101000	NA	0	PTHR18868:SF3,PTHR18868	0	0	0	0	0	LOC_Os12g04750.1	OsDegp14 - Putative Deg protease homologue, expressed	3028		1479	317	430	34.4248	15.4076	22.428	0.700343	-0.541656	1	0.509711	F	F	1.81971	no		0	0	0	0	0	0	NA	NA	NA	NA	F	F	NA	NA
Sobic.001G101100	similar to Mitochondrial carrier protein-like protein	PF00153	PTHR24089:SF103,PTHR24089	KOG0764	GO:0055085	AT5G66380.1	ATFOLT1,FOLT1	folate transporter 1	LOC_Os03g52430.1	mitochondrial carrier protein, putative, expressed	1593		73	11	20	3.22973	1.01627	1.98286	0.675952	-0.964299	1	0.805169	F	F	2.15378	no		3	44	17	2.7324	13.1475	7.0274	1.87089	0.903726	1	0.295179	F	F	0.270871	up
Sobic.001G101200	similar to Expressed protein	0	0	0	0	0	0	0	LOC_Os03g52370.2	PIII4 - Proteinase inhibitor II family protein precursor, expressed	636		3	53	0	0.332448	12.2645	0	13.2645	4.61642	1	0.00189075	F	T	0.0542129	up		0	7	0	0	2.0916	0	NA	NA	NA	NA	F	F	0	up
Sobic.001G101300	similar to Putative uncharacterized protein	0	0	0	0	0	0	0	LOC_Os03g52360.1	PIII3 - Proteinase inhibitor II family protein precursor, putative, expressed	246		0	0	0	0	0	0	1	NA	NA	NA	F	F	NA	NA		0	0	0	0	0	0	NA	NA	NA	NA	F	F	NA	NA
Sobic.001G101400	similar to Expressed protein	0	0	0	0	AT1G72060.1	0	serine-type endopeptidase inhibitors	LOC_Os03g52370.2	PIII4 - Proteinase inhibitor II family protein precursor, expressed	1431		5	443	4	0.246257	45.5613	0.441467	32.3013	6.68936	1.02037e-07	4.18247e-11	T	T	0.0107062	up		0	210	2	0	62.7493	0.8268	75.8942	6.24592	1.14054e-11	2.90131e-15	T	T	0	up
Sobic.001G101500	similar to Os03g0733800 protein	PF04137	PTHR12613	KOG2608	GO:0003756,GO:0055114,GO:0005783,GO:0016671	AT1G72280.1	AERO1,ERO1	endoplasmic reticulum oxidoreductins 1	LOC_Os03g52340.1	endoplasmic oxidoreductin-1 precursor, putative, expressed	1883		209	2851	44	7.82267	222.833	3.69045	47.7209	5.91602	1.91045e-50	2.66866e-53	T	T	0.0690673	up		0	9	0	0	2.6893	0	NA	NA	NA	NA	F	F	0	up
Sobic.001G101600	NA	0	0	0	0	0	0	0	0	0	697		1	0	0	0.101117	0	0	1	NA	NA	NA	F	F	NA	NA		0	0	0	0	0	0	NA	NA	NA	NA	F	F	NA	NA
Sobic.001G101650	NA	0	0	0	0	0	0	0	0	0	810		6	1	1	0.522066	0.181697	0.194981	0.988883	-0.101803	1	1	F	F	2.77195	no		0	0	0	0	0	0	NA	NA	NA	NA	F	F	NA	NA
Sobic.001G101700	similar to Putative GRF-interacting factor 1	PF05030	PTHR23107	KOG3227	0	AT5G28640.1	AN3,ATGIF1,GIF,GIF1	SSXT family protein	LOC_Os03g52320.1	GRF-interacting factor 1, putative, expressed	1304		0	0	0	0	0	0	1	NA	NA	NA	F	F	NA	NA		0	0	0	0	0	0	NA	NA	NA	NA	F	F	NA	NA
Sobic.001G101900	similar to Putative uncharacterized protein	PF00188	PTHR10334,PTHR10334:SF7	0	0	AT5G66590.1	0	CAP (Cysteine-rich secretory proteins, Antigen 5, and Pathogenesis-related 1 protein) superfamily protein	LOC_Os01g28500.1	SCP-like extracellular protein, expressed	1574		0	0	0	0	0	0	1	NA	NA	NA	F	F	NA	NA		0	0	0	0	0	0	NA	NA	NA	NA	F	F	NA	NA
Sobic.001G102000	NA	0	0	0	0	0	0	0	0	0	728		0	0	0	0	0	0	1	NA	NA	NA	F	F	NA	NA		0	0	0	0	0	0	NA	NA	NA	NA	F	F	NA	NA
Sobic.001G102100	similar to Putative uncharacterized protein OSJNBa0079G12.6	PF04759	0	0	0	AT1G76610.1	0	Protein of unknown function, DUF617	LOC_Os03g52290.1	DUF617 domain containing protein, expressed	690		0	0	0	0	0	0	1	NA	NA	NA	F	F	NA	NA		0	0	0	0	0	0	NA	NA	NA	NA	F	F	NA	NA
Sobic.001G102150	NA	0	0	0	0	0	0	0	0	0	252		0	0	0	0	0	0	1	NA	NA	NA	F	F	NA	NA		0	0	0	0	0	0	NA	NA	NA	NA	F	F	NA	NA
Sobic.001G102200	similar to Expressed protein	0	0	0	0	AT5G14105.1	0	0	LOC_Os05g44160.1	expressed protein	3044		57	0	1	1.31974	0	0.0518839	0.950675	NA	NA	NA	F	F	50.8729	down		0	0	0	0	0	0	NA	NA	NA	NA	F	F	NA	NA
Sobic.001G102300	similar to Homeodomain protein JUBEL1	PF07526,PF00046	PTHR11850:SF14,PTHR11850	KOG0773	GO:0006355,GO:0043565,GO:0003700	AT2G23760.2	BLH4,SAW2	BEL1-like homeodomain 4	LOC_Os03g52239.1	homeobox domain containing protein, expressed	3546		66	3	82	1.31179	0.124513	3.65218	0.241717	-4.87439	1	0.144474	F	F	0.694676	no		80	40	303	72.8638	11.9522	125.254	0.0954234	-3.38951	4.31959e-21	1.58044e-24	T	T	1.0621	no
Sobic.001G102350	NA	0	0	0	0	0	0	0	0	0	1223		0	0	0	0	0	0	1	NA	NA	NA	F	F	NA	NA		0	0	0	0	0	0	NA	NA	NA	NA	F	F	NA	NA
Sobic.001G102400	similar to Putative uncharacterized protein	PF02401	0	0	GO:0019288,GO:0055114	AT4G34350.1	CLB6,HDR,ISPH	4-hydroxy-3-methylbut-2-enyl diphosphate reductase	LOC_Os03g52170.1	4-hydroxy-3-methylbut-2-enyl diphosphate reductase, putative, expressed	1980		15	1	8	0.533931	0.0743304	0.63812	0.655831	-3.1018	1	0.722098	F	F	1.49886	no		7	11	19	6.3756	3.2869	7.8542	0.418489	-1.25674	1	0.243706	F	F	1.14452	no
Sobic.001G102500	similar to Putative LytB protein	PF02401	0	0	GO:0019288,GO:0055114	AT4G34350.1	CLB6,HDR,ISPH	4-hydroxy-3-methylbut-2-enyl diphosphate reductase	LOC_Os03g52170.1	4-hydroxy-3-methylbut-2-enyl diphosphate reductase, putative, expressed	1607		3350	799	1301	146.922	73.175	127.861	0.575619	-0.805156	1	0.00118691	F	T	1.46165	no		24	36	59	21.8591	10.757	24.3895	0.44105	-1.18098	1	0.0344371	F	F	1.24388	no
Sobic.001G102600	similar to Expressed protein	PF03407	PTHR24015,PTHR24015:SF82	0	0	AT1G28710.1	0	Nucleotide-diphospho-sugar transferase family protein	LOC_Os03g52160.1	regulatory protein, putative, expressed	1047		0	0	0	0	0	0	1	NA	NA	NA	F	F	NA	NA		0	0	0	0	0	0	NA	NA	NA	NA	F	F	NA	NA
Sobic.001G102700	similar to Putative leishmanolysin-like protein	PF01457,PF07974	PTHR10942	KOG2556	GO:0004222,GO:0016020,GO:0006508,GO:0007155,GO:0005515	AT5G42620.2	0	metalloendopeptidases;zinc ion binding	LOC_Os03g52150.1	metalloendopeptidase/ metallopeptidase/ zinc ion binding protein, putative, expressed	4291		1250	279	604	20.531	9.56924	22.2308	0.454966	-1.21609	1	0.0855827	F	F	1.29126	no		9	3	21	8.1972	0.8964	8.681	0.10326	-3.27565	1	0.0158115	F	F	1.71178	no
Sobic.001G102800	similar to Expressed protein	PF05479	0	0	GO:0009522,GO:0015979,GO:0005516,GO:0042651	AT1G49975.1	0	0	LOC_Os03g52130.1	expressed protein	1090		473	11	399	30.584	1.48524	57.8128	0.0422569	-5.28262	1.64623e-10	7.89584e-14	T	T	1.03153	no		26	5	57	23.6807	1.494	23.5627	0.0634053	-3.97925	0.053831	6.64853e-06	F	T	1.89017	no
Sobic.001G102901	NA	0	0	0	0	0	0	0	LOC_Os03g52140.1	expressed protein	1565		231	14	48	10.403	1.31657	4.844	0.396402	-1.87941	1	0.32724	F	F	3.37727	down		0	0	0	0	0	0	NA	NA	NA	NA	F	F	NA	NA
Sobic.001G103000	similar to Expressed protein	PF02485	0	0	GO:0016020,GO:0008375	AT5G11730.1	0	Core-2/I-branching beta-1,6-N-acetylglucosaminyltransferase family protein	LOC_Os03g52120.1	DNA binding protein, putative, expressed	1318		2	0	1	0.106948	0	0.119829	0.892993	NA	NA	NA	F	F	1.78501	no		0	0	0	0	0	0	NA	NA	NA	NA	F	F	NA	NA
Sobic.001G103100	similar to Expressed protein	PF02485	0	0	GO:0016020,GO:0008375	AT5G11730.1	0	Core-2/I-branching beta-1,6-N-acetylglucosaminyltransferase family protein	LOC_Os03g52120.1	DNA binding protein, putative, expressed	1961		0	0	5	0	0	0.402689	0.712916	NA	NA	NA	F	F	0	up		0	0	0	0	0	0	NA	NA	NA	NA	F	F	NA	NA
Sobic.001G103200	similar to Expressed protein	PF02485	0	0	GO:0016020,GO:0008375	AT5G11730.1	0	Core-2/I-branching beta-1,6-N-acetylglucosaminyltransferase family protein	LOC_Os03g52120.1	DNA binding protein, putative, expressed	1639		46	34	32	1.97805	3.05303	3.08353	0.992532	-0.0143398	1	1	F	F	0.644678	no		13	29	24	11.8404	8.6654	9.9211	0.873431	-0.195234	1	0.82072	F	F	1.27409	no
Sobic.001G103300	NA	PF00689,PF00702,PF00690,PF00122	PTHR24093:SF92,PTHR24093	KOG0202	GO:0046872,GO:0000166,GO:0006812,GO:0016021,GO:0006816,GO:0019829,GO:0005388	AT1G10130.1	ATECA3,ECA3	endoplasmic reticulum-type calcium-transporting ATPase 3	LOC_Os03g52090.1	calcium-transporting ATPase 3, endoplasmic reticulum-type, putative, expressed	3763		420	77	78	7.86637	3.01154	3.27369	0.938659	-0.120418	1	0.984561	F	F	2.50313	no		0	0	0	0	0	0	NA	NA	NA	NA	F	F	NA	NA
Sobic.001G103400	Predicted protein	PF00498	0	0	GO:0005515	AT4G14490.1	0	SMAD/FHA domain-containing protein	LOC_Os03g51870.1	FHA domain containing protein, putative, expressed	2160		0	0	5	0	0	0.365589	0.732285	NA	NA	NA	F	F	0	up		0	0	0	0	0	0	NA	NA	NA	NA	F	F	NA	NA
Sobic.001G103500	similar to Os09g0499500 protein	PF11443	0	0	0	AT5G13210.1	0	Uncharacterised conserved protein UCP015417, vWA	LOC_Os09g32370.1	gp176, putative, expressed	2344		0	0	0	0	0	0	1	NA	NA	NA	F	F	NA	NA		0	0	0	0	0	0	NA	NA	NA	NA	F	F	NA	NA
Sobic.001G103600	similar to Os09g0499400 protein	PF11443	0	0	0	AT5G43400.1	0	Uncharacterised conserved protein UCP015417, vWA	LOC_Os09g32360.1	gp176, putative, expressed	2228		0	0	0	0	0	0	1	NA	NA	NA	F	F	NA	NA		0	3	0	0	0.8964	0	NA	NA	NA	NA	F	F	0	up
Sobic.001G103800	NA	PF02450	PTHR11440,PTHR11440:SF12	KOG2369	GO:0006629,GO:0008374	AT1G27480.1	0	alpha/beta-Hydrolases superfamily protein	LOC_Os03g52010.1	lecithin cholesterol acyltransferase, putative, expressed	2473		5	0	2	0.142497	0	0.127727	0.886739	NA	NA	NA	F	F	2.23127	no		6	1	9	5.4648	0.2988	3.7204	0.0803139	-3.63821	1	0.116237	F	F	2.71935	no
Sobic.001G103900	similar to Putative uncharacterized protein	PF04258	PTHR12174,PTHR12174:SF23	KOG2443	GO:0004190,GO:0016021	AT2G03120.1	ATSPP,SPP	signal peptide peptidase	LOC_Os05g36070.1	signal peptide peptidase domain containing protein, expressed	1743		704	95	144	28.4665	8.02154	13.048	0.642196	-0.701872	1	0.52446	F	F	2.70215	no		16	27	45	14.5727	8.0678	18.6021	0.433704	-1.20522	1	0.0644406	F	F	1.09282	no
Sobic.001G104000	similar to Putative uncharacterized protein	PF03909	0	0	0	AT5G65910.1	0	BSD domain-containing protein	LOC_Os03g52000.1	BSD domain containing protein, expressed	3440		68	20	32	1.39319	0.855664	1.46916	0.751537	-0.779875	1	0.880653	F	F	1.19853	no		1	0	6	0.9108	0	2.4803	NA	NA	NA	NA	F	F	0.734427	no
Sobic.001G104050	NA	0	0	0	0	0	0	0	0	0	292		0	0	0	0	0	0	1	NA	NA	NA	F	F	NA	NA		0	0	0	0	0	0	NA	NA	NA	NA	F	F	NA	NA
Sobic.001G104100	similar to Putative ACT domain containing protein	PF01842	PTHR13734:SF23,PTHR13734	0	GO:0016597,GO:0008152	AT5G25320.1	0	ACT-like superfamily protein	LOC_Os03g51990.1	ACT domain containing protein, expressed	2958		46	10	22	1.09602	0.497546	1.17463	0.688644	-1.23931	1	0.818583	F	F	1.31089	no		0	4	0	0	1.1952	0	NA	NA	NA	NA	F	F	0	up
Sobic.001G104300	similar to Os03g0729700 protein	PF04452	0	0	GO:0006364,GO:0008168	AT1G50000.1	0	methyltransferases	LOC_Os03g51984.1	differentiation protein, putative, expressed	1473		9	1	7	0.430625	0.0999146	0.750538	0.628329	-2.90916	1	0.701924	F	F	1.0127	no		3	2	7	2.7324	0.5976	2.8937	0.206518	-2.27566	1	0.296848	F	F	1.56526	no
Sobic.001G104400	Predicted protein	0	0	0	0	0	0	0	LOC_Os03g51980.1	expressed protein	1047		0	0	0	0	0	0	1	NA	NA	NA	F	F	NA	NA		0	0	0	0	0	0	NA	NA	NA	NA	F	F	NA	NA
Sobic.001G104500	NA	PF08879,PF08880	0	0	GO:0016818,GO:0006355,GO:0005634,GO:0005524	AT2G22840.1	AtGRF1,GRF1	growth-regulating factor 1	LOC_Os03g51970.1	growth-regulating factor, putative, expressed	2509		1	12	4	0.0280904	0.703902	0.251789	1.36117	1.48316	1	0.834556	F	F	0.0587856	up		0	0	0	0	0	0	NA	NA	NA	NA	F	F	NA	NA
Sobic.001G104550	NA	0	0	0	0	0	0	0	0	0	591		0	0	0	0	0	0	1	NA	NA	NA	F	F	NA	NA		0	0	0	0	0	0	NA	NA	NA	NA	F	F	NA	NA
Sobic.001G104600	similar to Putative uncharacterized protein	PF00578	0	KOG4498	GO:0016491,GO:0055114,GO:0016209	AT5G65840.1	0	Thioredoxin superfamily protein	LOC_Os03g51960.1	expressed protein	1084		60	61	75	3.90105	8.28194	10.9272	0.778216	-0.399884	1	0.799678	F	F	0.406165	no		228	722	427	207.662	215.738	176.514	1.22222	0.289502	1	0.157585	F	F	1.05882	no
Sobic.001G104700	similar to Putative uncharacterized protein	PF00578	0	KOG4498	GO:0016491,GO:0055114,GO:0016209	AT5G65840.1	0	Thioredoxin superfamily protein	LOC_Os03g51950.1	expressed protein	1865		237	68	154	8.9563	5.36614	13.0413	0.453388	-1.28113	1	0.19841	F	F	0.97312	no		2	6	2	1.8216	1.7928	0.8268	2.16836	1.1166	1	0.690634	F	F	1.39075	no
Sobic.001G104800	similar to Putative uncharacterized protein OSJNBb0011H13.4	PF11255	0	0	0	AT1G44920.1	0	0	LOC_Os03g51930.2	expressed protein	1977		75	101	85	2.67371	7.51876	6.79031	1.09351	0.147018	1	0.939023	F	F	0.373708	no		100	199	112	91.0797	59.4624	46.2987	1.28432	0.361006	1	0.37686	F	F	1.72237	no
Sobic.001G104900	similar to Putative uncharacterized protein	0	0	0	0	AT1G17870.1	ATEGY3,EGY3	ethylene-dependent gravitropism-deficient and yellow-green-like 3	LOC_Os03g51920.1	peptidase, M50 family, putative, expressed	2445		0	0	0	0	0	0	1	NA	NA	NA	F	F	NA	NA		2	53	7	1.8216	15.8367	2.8937	5.47282	2.45228	1	0.00566397	F	T	0.194507	up
Sobic.001G105000	similar to Putative uncharacterized protein	PF00010	PTHR12565,PTHR12565:SF7	0	GO:0046983	AT1G68920.3	0	basic helix-loop-helix (bHLH) DNA-binding superfamily protein	LOC_Os03g51910.1	basic helix-loop-helix protein, putative, expressed	1882		50	0	1	1.87245	0	0.0839185	0.922579	NA	NA	NA	F	F	44.6254	down		0	0	0	0	0	0	NA	NA	NA	NA	F	F	NA	NA
Sobic.001G105100	similar to OSJNBb0067G11.11 protein	PF03665	PTHR12941:SF3,PTHR12941	KOG3289	0	AT5G55940.1	emb2731	Uncharacterised protein family (UPF0172)	LOC_Os04g20230.1	neighbor of COX4, putative, expressed	1182		76	7	17	4.53164	0.87159	2.27148	0.572093	-1.38191	1	0.67543	F	F	2.88357	no		27	72	61	24.5915	21.5141	25.2162	0.853186	-0.229068	1	0.651768	F	F	1.05249	no
Sobic.001G105200	similar to DEAD-box ATP-dependent RNA helicase 16	PF00271,PF00270	PTHR24031,PTHR24031:SF29	KOG0346	GO:0003676,GO:0005524,GO:0004386,GO:0008026	AT4G34910.1	0	P-loop containing nucleoside triphosphate hydrolases superfamily protein	0	0	2353		1178	235	112	35.2844	14.6987	7.5175	1.84311	0.967359	1	0.264289	F	F	3.17646	down		1	4	1	0.9108	1.1952	0.4134	2.89115	1.53164	1	0.671879	F	F	1.13241	no
Sobic.001G105300	similar to Chromosome chr18 scaffold_1, whole genome shotgun sequence	0	PTHR21521	0	0	AT3G12210.2	0	DNA binding	LOC_Os03g51880.1	GA15368-PA, putative, expressed	1374		5	4	1	0.256473	0.428455	0.114945	1.28119	1.8982	1	0.852964	F	F	0.943958	no		1	2	0	0.9108	0.5976	0	NA	NA	NA	NA	F	F	3.04819	down
Sobic.001G105400	similar to Putative uncharacterized protein	PF01535	PTHR24015,PTHR24015:SF20	0	GO:0005515	AT3G49730.1	0	Tetratricopeptide repeat (TPR)-like superfamily protein	LOC_Os03g51840.1	PPR repeat containing protein, expressed	3133		13	0	6	0.292444	0	0.30246	0.767778	NA	NA	NA	F	F	1.93377	no		0	0	0	0	0	0	NA	NA	NA	NA	F	F	NA	NA
Sobic.001G105500	similar to Putative DnaJ protein	PF00226	PTHR25040,PTHR25040:SF165	0	0	AT4G07990.1	0	Chaperone DnaJ-domain superfamily protein	LOC_Os03g51830.1	heat shock protein DnaJ, putative, expressed	1693		207	337	79	8.61732	29.2958	7.36966	3.61971	1.99102	1	0.000873287	F	T	0.470052	no		24	280	97	21.8591	83.6657	40.098	2.08653	1.06111	1	0.000471974	F	T	0.353239	no
Sobic.001G105600	NA	PF03478,PF00646	0	0	GO:0005515	AT4G22060.1	0	F-box family protein with a domain of unknown function (DUF295)	LOC_Os11g38200.1	OsFBDUF60 - F-box and DUF domain containing protein, expressed	1964		6	2	1	0.215312	0.149872	0.0804148	1.06429	0.898197	1	0.963195	F	F	1.86995	no		0	0	0	0	0	0	NA	NA	NA	NA	F	F	NA	NA
Sobic.001G105700	NA	PF01926	PTHR10229	KOG0410	GO:0005525	AT3G49725.1	0	GTP-binding protein, HflX	LOC_Os03g51790.1	GTPase of unknown function domain containing protein, putative, expressed	2305		247	53	57	7.5524	3.38405	3.90554	0.893693	-0.206772	1	0.960559	F	F	2.07211	no		2	6	7	1.8216	1.7928	2.8937	0.619553	-0.690701	1	0.716029	F	F	0.777382	no
Sobic.001G105800	similar to Expressed protein	PF00646	PTHR20995,PTHR20995:SF2	0	GO:0005515	AT1G33530.1	0	F-box family protein	LOC_Os03g51760.1	OsFBX109 - F-box domain containing protein, expressed	1908		0	0	0	0	0	0	1	NA	NA	NA	F	F	NA	NA		0	0	0	0	0	0	NA	NA	NA	NA	F	F	NA	NA
Sobic.001G105900	similar to Acc synthase	PF00155	PTHR11751,PTHR11751:SF26	KOG0256	GO:0009058,GO:0030170,GO:0003824	AT4G37770.1	ACS8	1-amino-cyclopropane-1-carboxylate synthase 8	LOC_Os03g51740.1	aminotransferase, classes I and II, domain containing protein, expressed	2669		0	0	0	0	0	0	1	NA	NA	NA	F	F	NA	NA		0	0	0	0	0	0	NA	NA	NA	NA	F	F	NA	NA
Sobic.001G106000	NA	PF03790,PF00046,PF03789,PF03791	PTHR11850,PTHR11850:SF50	KOG0773	GO:0006355,GO:0005634,GO:0003677,GO:0043565,GO:0003700	AT4G08150.1	BP,BP1,KNAT1	KNOTTED-like from Arabidopsis thaliana	LOC_Os03g51710.2	homeobox protein knotted-1, putative, expressed	1838		0	0	0	0	0	0	1	NA	NA	NA	F	F	NA	NA		0	0	0	0	0	0	NA	NA	NA	NA	F	F	NA	NA
Sobic.001G106100	similar to Expressed protein	0	0	0	0	AT5G66290.1	0	0	LOC_Os03g51700.1	expressed protein	1054		215	2	56	14.3766	0.279268	8.39121	0.13622	-4.90916	1	0.0138243	F	F	3.31622	down		10	8	94	9.108	2.3905	38.8579	0.061519	-4.02282	2.10902e-05	3.58639e-09	T	T	0.441617	no
Sobic.001G106200	similar to Homeotic protein knotted-1	PF03790,PF00046,PF03789,PF03791	PTHR11850,PTHR11850:SF50	KOG0773	GO:0006355,GO:0005634,GO:0003677,GO:0043565,GO:0003700	AT4G08150.1	BP,BP1,KNAT1	KNOTTED-like from Arabidopsis thaliana	LOC_Os03g51690.2	Homeobox domain containing protein, expressed	1708		0	0	0	0	0	0	1	NA	NA	NA	F	F	NA	NA		0	0	0	0	0	0	NA	NA	NA	NA	F	F	NA	NA
Sobic.001G106300	NA	PF09765,PF11793	PTHR13206	KOG3268	0	AT5G65740.2	0	zinc ion binding	LOC_Os03g51680.2	fanconi anemia L, putative, expressed	1832		5	2	3	0.192355	0.160671	0.258627	0.922172	-0.686765	1	0.965332	F	F	0.917512	no		0	0	0	0	0	0	NA	NA	NA	NA	F	F	NA	NA
Sobic.001G106400	similar to Expressed protein	PF05057	PTHR12482	KOG4372	0	AT4G25770.1	0	alpha/beta-Hydrolases superfamily protein	LOC_Os03g51670.1	serine esterase family protein, putative, expressed	3006		48	67	19	1.12541	3.28033	0.998256	2.14203	1.71636	1	0.466161	F	F	0.526067	no		0	12	3	0	3.5857	1.2401	2.89146	1.5318	1	0.413515	F	F	0	up
Sobic.001G106500	weakly similar to Putative uncharacterized protein OSJNBa0013A09.8	0	0	0	0	AT4G37810.1	0	0	LOC_Os03g51660.1	expressed protein	1450		0	0	0	0	0	0	1	NA	NA	NA	F	F	NA	NA		0	0	0	0	0	0	NA	NA	NA	NA	F	F	NA	NA
Sobic.001G106550	NA	0	0	0	0	0	0	0	0	0	571		1	0	1	0.123431	0	0.276593	0.783335	NA	NA	NA	F	F	0.892507	no		0	0	0	0	0	0	NA	NA	NA	NA	F	F	NA	NA
Sobic.001G106600	similar to Expressed protein	PF01925	PTHR14255	0	GO:0016021	AT2G36630.1	0	Sulfite exporter TauE/SafE family protein	LOC_Os03g51650.1	membrane protein, putative, expressed	2163		1637	712	4540	53.3398	48.4457	331.495	0.148711	-2.77455	3.77474e-47	4.9724e-50	T	T	0.28078	up		157	157	2608	142.995	46.9125	1078.1	0.0435142	-4.52237	2.2121e-242	6.31893e-245	T	T	0.254211	up
Sobic.001G106700	similar to Expressed protein	0	0	0	0	AT4G37820.1	0	0	LOC_Os03g51640.1	expressed protein	2212		3136	812	539	99.9194	54.026	38.4841	1.39362	0.489392	1	0.211131	F	F	2.16019	no		19	58	35	17.3051	17.3308	14.4683	1.19785	0.260443	1	0.77946	F	F	1.0884	no
Sobic.001G106800	similar to Putative uncharacterized protein	PF02714	PTHR13018:SF5,PTHR13018	KOG1134	GO:0016020	AT1G58520.1	RXW8	lipases;hydrolases, acting on ester bonds	LOC_Os03g51620.1	DUF221 domain containing protein, expressed	3258		13	85	6	0.281223	3.83972	0.290856	3.74923	3.72263	1	0.159794	F	F	0.136167	up		0	275	1	0	82.1717	0.4134	198.77	7.63496	8.89302e-15	2.61715e-18	T	T	0	up
Sobic.001G106900	similar to Putative inositol 1,3,4-trisphosphate 5/6-kinase	PF05770	PTHR14217	0	GO:0005622,GO:0052725,GO:0047325,GO:0000287,GO:0005524,GO:0052726,GO:0032957	AT4G08170.2	0	Inositol 1,3,4-trisphosphate 5/6-kinase family protein	LOC_Os03g51610.1	Inositol 1, 3, 4-trisphosphate 5/6-kinase, putative, expressed	1665		17	23	15	0.719604	2.03304	1.42283	1.25185	0.514869	1	0.894636	F	F	0.416453	no		3	36	31	2.7324	10.757	12.8148	0.83942	-0.252535	1	0.730387	F	F	0.231836	up
Sobic.001G107001	NA	0	0	0	0	0	0	0	LOC_Os02g20150.1	expressed protein	675		0	0	0	0	0	0	1	NA	NA	NA	F	F	NA	NA		0	0	0	0	0	0	NA	NA	NA	NA	F	F	NA	NA
Sobic.001G107100	similar to Tubulin alpha-2/alpha-4 chain	PF03953,PF00091	PTHR11588	KOG1376	GO:0006184,GO:0005525,GO:0051258,GO:0003924,GO:0005874,GO:0043234,GO:0007017,GO:0005200	AT4G14960.2	TUA6	Tubulin/FtsZ family protein	LOC_Os03g51600.1	tubulin/FtsZ domain containing protein, putative, expressed	1992		1538	508	993	54.4159	37.5324	78.7295	0.483289	-1.06877	1	0.00109926	F	T	0.936093	no		64	46	61	58.291	13.7451	25.2162	0.54509	-0.875433	1	0.0977263	F	F	2.99225	no
Sobic.001G107150	NA	0	0	0	0	0	0	0	0	0	497		0	0	0	0	0	0	1	NA	NA	NA	F	F	NA	NA		0	0	0	0	0	0	NA	NA	NA	NA	F	F	NA	NA
Sobic.001G107200	similar to Tubulin alpha-2/alpha-4 chain	PF03953,PF00091	PTHR11588	KOG1376	GO:0006184,GO:0005525,GO:0051258,GO:0003924,GO:0005874,GO:0043234,GO:0007017,GO:0005200	AT4G14960.2	TUA6	Tubulin/FtsZ family protein	LOC_Os11g14220.1	tubulin/FtsZ domain containing protein, putative, expressed	2272		1230	463	511	38.1554	29.9919	35.5214	0.848597	-0.244114	1	0.782415	F	F	1.16481	no		0	0	0	0	0	0	NA	NA	NA	NA	F	F	NA	NA
Sobic.001G107300	similar to Will die slowly protein, putative, expressed	PF00400	PTHR22847,PTHR22847:SF117	KOG0295	GO:0005515	AT3G49660.1	0	Transducin/WD40 repeat-like superfamily protein	LOC_Os03g51550.2	WD repeat-containing protein 5, putative, expressed	1669		17	0	3	0.71788	0	0.283885	0.778886	NA	NA	NA	F	F	5.05754	down		0	3	0	0	0.8964	0	NA	NA	NA	NA	F	F	0	up
Sobic.001G107400	similar to Putative uncharacterized protein	PF00010	PTHR12565	0	GO:0046983	AT4G37850.1	0	basic helix-loop-helix (bHLH) DNA-binding superfamily protein	LOC_Os03g51580.1	helix-loop-helix DNA-binding domain containing protein, expressed	2231		50	28	28	1.57954	1.8471	1.98215	0.954715	-0.101803	1	0.998629	F	F	0.824985	no		8	89	25	7.2864	26.5938	10.3345	2.5733	1.36362	1	0.019518	F	F	0.394624	no
Sobic.001G107500	similar to Putative uncharacterized protein	PF00069	PTHR24056,PTHR24056:SF77	KOG0600	GO:0004672,GO:0006468,GO:0005524,GO:0004674,GO:0004713	AT5G10270.1	CDKC;1	cyclin-dependent kinase C;1	LOC_Os01g72790.1	cyclin-dependent kinase, putative, expressed	2025		1161	183	108	40.4079	13.3002	8.42318	1.51755	0.65901	1	0.492556	F	F	3.72022	down		59	124	172	53.737	37.052	71.1015	0.521114	-0.940329	1	0.00165553	F	T	0.993717	no
Sobic.001G107550	NA	PF07859	0	0	GO:0016787,GO:0008152	AT1G47480.1	0	alpha/beta-Hydrolases superfamily protein	LOC_Os06g11135.1	gibberellin receptor GID1L2, putative, expressed	1226		0	6	0	0	0.720265	0	1.72027	NA	NA	NA	F	F	0	up		0	0	0	0	0	0	NA	NA	NA	NA	F	F	NA	NA
Sobic.001G107600	similar to Lariat debranching enzyme	PF00149,PF05011	PTHR12849	KOG2863	GO:0006397,GO:0016787,GO:0016788	AT4G31770.1	ATDBR1,DBR1	debranching enzyme 1	0	0	1866		924	140	372	34.8995	11.042	31.4854	0.37069	-1.51168	1	0.00839317	F	T	1.64127	no		6	16	47	5.4648	4.7809	19.4289	0.246072	-2.02285	1	0.004572	F	T	0.451454	no
Sobic.001G107700	NA	0	0	0	0	AT3G09510.1	0	Ribonuclease H-like superfamily protein	LOC_Os02g06210.1	phytosulfokine receptor precursor, putative, expressed	1551		4	10	1	0.181764	0.948899	0.101828	1.76879	3.22013	1	0.613986	F	F	0.345977	no		0	0	0	0	0	0	NA	NA	NA	NA	F	F	NA	NA
Sobic.001G107800	Predicted protein	0	0	0	0	0	0	0	LOC_Os03g51530.1	expressed protein	719		6	3	0	0.588141	0.614079	0	1.61408	NA	NA	NA	F	F	1.91552	no		0	8	0	0	2.3905	0	NA	NA	NA	NA	F	F	0	up
Sobic.001G107900	NA	PF05182	0	0	0	AT5G58040.1	ATFIP1[V],ATFIPS5,FIP1[V],FIPS5	homolog of yeast FIP1 [V]	LOC_Os03g51520.1	fip1 motif family protein, expressed	4743		1078	193	447	16.0186	5.98875	14.8844	0.439975	-1.31348	1	0.150125	F	F	1.53485	no		0	4	8	0	1.1952	3.307	0.361415	-1.46827	1	0.422344	F	F	0	up
Sobic.001G108000	NA	PF02545	PTHR11746	KOG1509	GO:0005737	AT5G66550.1	0	Maf-like protein	LOC_Os03g51479.2	maf, putative, expressed	961		125	173	13	9.16739	26.4944	2.13647	8.76603	3.63239	0.0283086	7.28377e-06	F	T	0.640384	no		0	8	0	0	2.3905	0	NA	NA	NA	NA	F	F	0	up
Sobic.001G108100	weakly similar to Os03g0724600 protein	0	0	0	0	0	0	0	LOC_Os03g51470.1	expressed protein	767		0	42	0	0	8.05908	0	9.05908	4.01062	1	0.0207325	F	F	0	up		0	0	0	0	0	0	NA	NA	NA	NA	F	F	NA	NA
Sobic.001G108200	similar to Putative uncharacterized protein	0	0	0	0	AT4G39235.1	0	0	LOC_Os03g51459.1	expressed protein	820		164	480	44	14.0958	86.1508	8.47454	9.19841	3.34566	2.49695e-13	1.36952e-16	T	T	0.297928	up		3	444	37	2.7324	132.67	15.2951	8.67402	3.1167	1.64086e-19	5.69567e-23	T	T	0.036933	up
Sobic.001G108300	NA	0	0	0	0	0	0	0	LOC_Os08g10760.1	expressed protein	330		0	0	0	0	0	0	1	NA	NA	NA	F	F	NA	NA		0	0	0	0	0	0	NA	NA	NA	NA	F	F	NA	NA
Sobic.001G108350	NA	0	0	0	0	0	0	0	0	0	825		0	0	0	0	0	0	1	NA	NA	NA	F	F	NA	NA		0	0	0	0	0	0	NA	NA	NA	NA	F	F	NA	NA
Sobic.001G108400	similar to Putative uncharacterized protein	PF07714,PF00560	PTHR24420,PTHR24420:SF798	KOG1187	GO:0004672,GO:0006468,GO:0005515,GO:0004713,GO:0005524	AT2G16250.1	0	Leucine-rich repeat protein kinase family protein	LOC_Os03g51440.1	LRR receptor-like protein kinase, putative, expressed	2791		44	101	2	1.1111	5.3259	0.113174	5.68276	5.55641	1	0.0552814	F	F	0.408561	no		3	44	4	2.7324	13.1475	1.6535	7.95132	2.99119	1	0.00488051	F	T	0.369218	no
Sobic.001G108500	similar to Putative cellular retinaldehyde-binding protein	PF03765,PF00650	PTHR10174:SF78,PTHR10174	KOG1470	GO:0005215,GO:0005622,GO:0006810	AT1G75170.1	0	Sec14p-like phosphatidylinositol transfer family protein	LOC_Os03g51430.2	SEC14 cytosolic factor family protein, putative, expressed	1439		378	192	33	18.5136	19.6369	3.62185	4.46507	2.43877	1	0.0023809	F	T	1.59197	no		2	102	10	1.8216	30.4783	4.1338	7.37295	2.88224	0.106387	1.26624e-05	F	T	0.105258	up
Sobic.001G108600	similar to CRAL/TRIO domain, putative	PF03765,PF00650	PTHR10174:SF78,PTHR10174	KOG1470	0	AT1G75170.2	0	Sec14p-like phosphatidylinositol transfer family protein	LOC_Os03g51430.2	SEC14 cytosolic factor family protein, putative, expressed	1703		1151	354	205	47.6343	30.5929	19.0115	1.57874	0.686323	1	0.21041	F	F	1.92057	no		11	32	11	10.0188	9.5618	4.5472	2.10279	1.0723	1	0.299434	F	F	1.4202	no
Sobic.001G108700	NA	PF03765,PF00650	PTHR10174:SF78,PTHR10174	KOG1470	0	AT1G75170.1	0	Sec14p-like phosphatidylinositol transfer family protein	LOC_Os03g51430.2	SEC14 cytosolic factor family protein, putative, expressed	1542		104	17	94	4.75344	1.62254	9.62766	0.246766	-2.56893	1	0.0485306	F	F	0.845041	no		3	3	2	2.7324	0.8964	0.8268	1.08418	0.116604	1	0.98121	F	F	3.17131	down
Sobic.001G108800	similar to Expressed protein	0	0	0	0	0	0	0	LOC_Os03g51390.1	expressed protein	1214		0	7	0	0	0.848616	0	1.84862	NA	NA	NA	F	F	0	up		0	0	0	0	0	0	NA	NA	NA	NA	F	F	NA	NA
Sobic.001G108900	similar to Expressed protein	0	0	0	0	AT1G63850.1	0	BTB/POZ domain-containing protein	LOC_Os03g51380.1	expressed protein	1751		42	8	17	1.69053	0.672412	1.53335	0.660159	-1.18927	1	0.791054	F	F	1.53283	no		7	11	47	6.3756	3.2869	19.4289	0.169176	-2.5634	1	0.000944261	F	T	0.561336	no
Sobic.001G109000	similar to Putative uncharacterized protein OJ1499_D04.17	0	0	0	0	AT5G66780.1	0	0	LOC_Os03g51350.1	expressed protein	880		0	0	2	0	0	0.358942	0.735866	NA	NA	NA	F	F	0	up		0	0	0	0	0	0	NA	NA	NA	NA	F	F	NA	NA
Sobic.001G109100	similar to GRAS family transcription factor, putative	PF03514	0	0	0	AT5G66770.1	0	GRAS family transcription factor	LOC_Os03g51330.1	GRAS family transcription factor domain containing protein, expressed	3375		4	0	3	0.0835305	0	0.140386	0.876896	NA	NA	NA	F	F	1.19001	no		3	0	4	2.7324	0	1.6535	NA	NA	NA	NA	F	F	3.30499	down
Sobic.001G109300	NA	PF08603,PF01213	PTHR10652	KOG2675	GO:0007010,GO:0003779,GO:0000902	AT4G34490.1	ATCAP1,CAP 1,CAP1	cyclase associated protein 1	LOC_Os03g51250.1	adenylyl cyclase-associated protein, putative, expressed	1793		349	93	126	13.7184	7.63369	11.0986	0.713611	-0.539924	1	0.693509	F	F	1.46468	no		58	112	90	52.8262	33.4663	37.2043	0.899528	-0.15276	1	0.697957	F	F	1.495	no
Sobic.001G109400	similar to Glycosyl hydrolases family 17, putative	PF00332	PTHR16631	0	GO:0005975,GO:0004553	AT5G42720.1	0	Glycosyl hydrolase family 17 protein	LOC_Os03g51240.1	glycosyl hydrolases family 17, putative, expressed	2528		63	7	29	1.7564	0.407524	1.81175	0.500586	-2.15243	1	0.571995	F	F	1.58286	no		1	0	4	0.9108	0	1.6535	NA	NA	NA	NA	F	F	1.10166	no
Sobic.001G109500	weakly similar to F-box domain containing protein	PF00646	0	0	GO:0005515	AT1G11620.1	0	F-box and associated interaction domains-containing protein	LOC_Os03g47420.1	OsFBX107 - F-box domain containing protein, expressed	3149		82	7	27	1.83527	0.327158	1.35416	0.563751	-2.04934	1	0.662854	F	F	2.18314	no		0	0	0	0	0	0	NA	NA	NA	NA	F	F	NA	NA
Sobic.001G109700	similar to Chromatin remodeling factor DDM1b	PF00176,PF00271	PTHR10799,PTHR10799:SF165	KOG0389	GO:0005524,GO:0003677,GO:0003676,GO:0004386	AT5G66750.1	ATDDM1,CHA1,CHR01,CHR1,DDM1,SOM1,SOM4	chromatin remodeling 1	ChrUn.fgenesh.mRNA.85	expressed protein	3187		36	3	1	0.796122	0.138539	0.0495559	1.08478	1.48316	1	0.94433	F	F	8.46512	down		0	0	0	0	0	0	NA	NA	NA	NA	F	F	NA	NA
Sobic.001G109800	similar to Myb-like DNA-binding domain, putative	PF00569,PF04433,PF00249	PTHR12802,PTHR12802:SF4	KOG1279	GO:0005515,GO:0003682,GO:0008270	AT4G34430.2	ATSWI3D,CHB3	DNA-binding family protein	LOC_Os03g51220.1	SWI/SNF-related matrix-associated actin-dependent regulator of chromatin subfamily C member, putative, expressed	2999		512	168	217	12.0324	8.2445	11.4277	0.74386	-0.471036	1	0.740096	F	F	1.22329	no		2	6	2	1.8216	1.7928	0.8268	2.16836	1.1166	1	0.690634	F	F	1.39075	no
Sobic.001G109900	similar to Expressed protein	PF09790	PTHR24882:SF20,PTHR24882	0	0	AT5G21050.1	0	0	LOC_Os03g51210.1	expressed protein	1369		0	0	1	0	0	0.115365	0.896568	NA	NA	NA	F	F	0	up		0	0	0	0	0	0	NA	NA	NA	NA	F	F	NA	NA
Sobic.001G110000	similar to Probable histone H2AXb	PF00125	PTHR23430	KOG1756	GO:0003677,GO:0005634,GO:0000786,GO:0006334,GO:0046982	AT1G54690.1	G-H2AX,GAMMA-H2AX,H2AXB,HTA3	gamma histone variant H2AX	LOC_Os12g34510.1	Core histone H2A/H2B/H3/H4 domain containing protein, putative, expressed	666		1	15	0	0.105824	3.31473	0	4.31473	NA	NA	NA	F	F	0.0638508	up		0	0	0	0	0	0	NA	NA	NA	NA	F	F	NA	NA
Sobic.001G110100	NA	PF04601	0	0	0	AT1G27100.1	0	Actin cross-linking protein	LOC_Os03g51180.1	expressed protein	1379		0	0	0	0	0	0	1	NA	NA	NA	F	F	NA	NA		0	0	0	0	0	0	NA	NA	NA	NA	F	F	NA	NA
Sobic.001G110150	NA	0	0	0	0	0	0	0	0	0	879		0	0	0	0	0	0	1	NA	NA	NA	F	F	NA	NA		0	0	0	0	0	0	NA	NA	NA	NA	F	F	NA	NA
Sobic.001G110200	NA	PF06839	0	0	GO:0008270	AT3G42860.1	0	zinc knuckle (CCHC-type) family protein	LOC_Os03g44600.1	hypothetical protein	528		0	0	0	0	0	0	1	NA	NA	NA	F	F	NA	NA		0	0	0	0	0	0	NA	NA	NA	NA	F	F	NA	NA
Sobic.001G110250	NA	0	0	0	0	0	0	0	0	0	811		0	0	0	0	0	0	1	NA	NA	NA	F	F	NA	NA		0	0	0	0	0	0	NA	NA	NA	NA	F	F	NA	NA
Sobic.001G110300	similar to Expressed protein	PF01956	PTHR20917	KOG3312	GO:0016020	AT5G06660.1	0	Protein of unknown function DUF106, transmembrane	LOC_Os03g51160.1	fb27, putative, expressed	871		5	3	3	0.404586	0.506915	0.543977	0.975996	-0.101803	1	1	F	F	0.769986	no		20	19	85	18.2159	5.6773	35.1374	0.161574	-2.62973	0.0292319	3.71954e-06	F	T	0.892615	no
Sobic.001G110400	NA	0	0	0	0	0	0	0	0	0	504		33	0	5	4.61469	0	1.56681	0.389588	NA	NA	NA	F	F	5.89055	down		0	0	0	0	0	0	NA	NA	NA	NA	F	F	NA	NA
Sobic.001G110500	similar to OSJNBa0031O09.02	PF06101	PTHR17204:SF7,PTHR17204	0	0	AT5G18490.1	0	Plant protein of unknown function (DUF946)	LOC_Os03g51150.1	expressed protein	1899		0	0	1	0	0	0.0831673	0.923218	NA	NA	NA	F	F	0	up		3	2	8	2.7324	0.5976	3.307	0.180708	-2.46827	1	0.235504	F	F	1.39958	no
Sobic.001G110600	similar to HEAT repeat, putative	PF12074,PF12348,PF02985	PTHR23346,PTHR23346:SF7	KOG1242	GO:0005515	AT1G64790.1	ILA	ILITYHIA	LOC_Os03g51140.1	HEAT repeat family protein, putative, expressed	8500		2492	173	331	20.6628	2.99543	6.15016	0.558789	-1.03786	1	0.540714	F	F	4.51863	down		2	8	8	1.8216	2.3905	3.307	0.722861	-0.468211	1	0.783425	F	F	0.639438	no
Sobic.001G110701	NA	0	0	0	0	AT3G01480.2	ATCYP38,CYP38	cyclophilin 38	LOC_Os08g29370.1	peptidyl-prolyl cis-trans isomerase, chloroplast precursor, putative, expressed	1381		0	0	0	0	0	0	1	NA	NA	NA	F	F	NA	NA		0	0	0	0	0	0	NA	NA	NA	NA	F	F	NA	NA
Sobic.001G110800	NA	0	0	0	0	0	0	0	LOC_Os01g66230.1	csAtPR5, putative, expressed	723		2	0	1	0.194962	0	0.218443	0.820719	NA	NA	NA	F	F	1.78501	no		0	0	0	0	0	0	NA	NA	NA	NA	F	F	NA	NA
Sobic.001G110900	similar to Putative uncharacterized protein	PF00249	PTHR10641	KOG0048	GO:0003682	AT1G17950.1	ATMYB52,BW52,MYB52	myb domain protein 52	LOC_Os03g51110.1	MYB family transcription factor, putative, expressed	1373		35	0	42	1.79662	0	4.83121	0.171491	NA	NA	NA	F	F	0.743756	no		15	0	37	13.6619	0	15.2951	0.0326902	-4.935	1	0.00017327	F	T	1.78644	no
Sobic.001G110950	NA	0	0	0	0	0	0	0	0	0	1384		0	0	0	0	0	0	1	NA	NA	NA	F	F	NA	NA		0	0	0	0	0	0	NA	NA	NA	NA	F	F	NA	NA
Sobic.001G111000	similar to Putative glutamate carboxylase	PF00282	PTHR11999,PTHR11999:SF1	KOG1383	GO:0019752,GO:0016831,GO:0030170,GO:0003824,GO:0004351,GO:0006536	AT5G17330.1	GAD,GAD1	glutamate decarboxylase	LOC_Os03g51080.1	glutamate decarboxylase, putative, expressed	1967		1	2	0	0.0358307	0.149643	0	1.14964	NA	NA	NA	F	F	0.478881	no		4	8	1	3.6432	2.3904	0.4134	5.78229	2.53164	1	0.333637	F	F	2.59876	no
Sobic.001G111150	NA	PF00854	PTHR11654:SF37,PTHR11654	KOG1237	GO:0016020,GO:0005215,GO:0006810,GO:0006857	AT2G02040.1	ATPTR2,ATPTR2-B,NTR1,PTR2,PTR2-B	peptide transporter 2	LOC_Os03g51050.1	peptide transporter PTR2, putative, expressed	1986		1306	131	342	46.3471	9.70787	27.1972	0.379749	-1.48623	1	0.0175101	F	F	2.5117	no		24	41	44	21.8591	12.2511	18.1888	0.673552	-0.570139	1	0.36241	F	F	1.43621	no
Sobic.001G111300	similar to Putative uncharacterized protein	PF07714	PTHR24420:SF816,PTHR24420	KOG1187	GO:0004672,GO:0006468,GO:0004713,GO:0005524	AT2G41970.1	0	Protein kinase superfamily protein	LOC_Os03g51040.1	STRUBBELIG-RECEPTOR FAMILY 6 precursor, putative, expressed	1779		0	0	0	0	0	0	1	NA	NA	NA	F	F	NA	NA		0	0	0	0	0	0	NA	NA	NA	NA	F	F	NA	NA
Sobic.001G111366	NA	PF02518,PF08446	0	0	GO:0006355,GO:0005524	AT2G18790.1	HY3,OOP1,PHYB	phytochrome B	LOC_Os03g51030.2	phytochrome A, putative, expressed	972		2754	556	1037	199.69	84.1861	168.496	0.502584	-1.00106	0.00778163	2.13529e-06	T	T	1.58056	no		0	0	0	0	0	0	NA	NA	NA	NA	F	F	NA	NA
Sobic.001G111432	NA	0	0	0	0	0	0	0	0	0	484		6	27	0	0.873705	8.21013	0	9.21013	4.03741	1	0.0190117	F	F	0.212836	up		0	0	0	0	0	0	NA	NA	NA	NA	F	F	NA	NA
Sobic.001G111500	similar to Phytochrome A	PF01590,PF00512,PF08446,PF02518,PF00989,PF00360	0	0	GO:0005515,GO:0007165,GO:0000155,GO:0006355,GO:0016020,GO:0009584,GO:0018298,GO:0004871,GO:0005524	AT1G09570.1	FHY2,FRE1,HY8,PHYA	phytochrome A	LOC_Os03g51030.3	phytochrome A, putative, expressed	3960		36788	6730	11577	654.742	250.122	461.72	0.542709	-0.884386	5.05712e-10	2.38839e-13	T	T	1.83957	no		3	1	4	2.7324	0.2988	1.6535	0.180708	-2.46827	1	0.428178	F	F	2.79916	no
Sobic.001G111600	NA	PF00069	PTHR24058:SF21,PTHR24058	KOG0667	GO:0004672,GO:0006468,GO:0005524,GO:0004674,GO:0004713	AT1G73460.1	0	Protein kinase superfamily protein	LOC_Os03g51020.1	expressed protein	4455		1376	573	1007	21.7686	18.9295	35.6993	0.543049	-0.915259	1	0.0875468	F	F	0.796964	no		10	42	44	9.108	12.5498	18.1888	0.689974	-0.535386	1	0.392199	F	F	0.59261	no
Sobic.001G111650	NA	0	0	0	0	0	0	0	0	0	537		0	0	0	0	0	0	1	NA	NA	NA	F	F	NA	NA		0	0	0	0	0	0	NA	NA	NA	NA	F	F	NA	NA
Sobic.001G111700	similar to Putative uncharacterized protein	PF12146	PTHR11614,PTHR11614:SF20	KOG1455	0	AT1G73480.1	0	alpha/beta-Hydrolases superfamily protein	LOC_Os03g51010.1	hydrolase, alpha/beta fold family domain containing protein, expressed	2031		40	7	41	1.38806	0.507247	3.18824	0.359876	-2.652	1	0.323104	F	F	0.75122	no		249	183	747	226.788	54.6815	308.796	0.17708	-2.49753	3.44147e-41	1.91689e-44	T	T	1.24788	no
Sobic.001G111800	similar to 3,4-dihydroxy-2-butanone kinase, putative, expressed	PF02733,PF02734	PTHR10854	KOG2426	GO:0006071,GO:0004371,GO:0005524	AT3G17770.1	0	Dihydroxyacetone kinase	LOC_Os03g51000.2	3,4-dihydroxy-2-butanone kinase, putative, expressed	2267		7033	1753	1299	218.649	113.805	90.4972	1.25474	0.330622	1	0.18816	F	F	2.14045	no		13	31	61	11.8404	9.263	25.2162	0.367343	-1.4448	1	0.010889	F	F	0.686814	no
Sobic.001G111850	NA	0	0	0	0	0	0	0	0	0	1226		1049	57	236	60.3037	6.84252	30.4018	0.249748	-2.15156	1	0.000518416	F	T	3.23828	down		0	0	0	0	0	0	NA	NA	NA	NA	F	F	NA	NA
Sobic.001G111900	NA	0	0	0	0	0	0	0	0	0	880		568	126	131	45.4909	21.0727	23.5107	0.900531	-0.157946	1	0.920705	F	F	2.04071	no		0	0	0	0	0	0	NA	NA	NA	NA	F	F	NA	NA
Sobic.001G112000	NA	PF02733,PF02734	PTHR10854	KOG2426	GO:0006071,GO:0004371,GO:0005524	AT3G17770.1	0	Dihydroxyacetone kinase	LOC_Os03g51000.2	3,4-dihydroxy-2-butanone kinase, putative, expressed	1785		0	0	0	0	0	0	1	NA	NA	NA	F	F	NA	NA		0	0	0	0	0	0	NA	NA	NA	NA	F	F	NA	NA
Sobic.001G112100	similar to Putative microtubule-associated protein	PF03999	PTHR19321	KOG4302	GO:0000910,GO:0000226,GO:0008017	AT2G01910.1	ATMAP65-6,MAP65-6	Microtubule associated protein (MAP65/ASE1) family protein	LOC_Os03g13460.1	microtubule associated protein, putative, expressed	3140		1	0	0	0.0224455	0	0	1	NA	NA	NA	F	F	NA	NA		0	0	0	0	0	0	NA	NA	NA	NA	F	F	NA	NA
Sobic.001G112200	similar to Putative uncharacterized protein	0	0	0	0	AT2G45180.1	0	Bifunctional inhibitor/lipid-transfer protein/seed storage 2S albumin superfamily protein	LOC_Os03g50960.1	LTPL118 - Protease inhibitor/seed storage/LTP family protein precursor, expressed	934		2	0	0	0.150918	0	0	1	NA	NA	NA	F	F	NA	NA		0	0	0	0	0	0	NA	NA	NA	NA	F	F	NA	NA
Sobic.001G112250	NA	0	0	0	0	0	0	0	LOC_Os08g42320.1	expressed protein	778		0	0	1	0	0	0.203001	0.831255	NA	NA	NA	F	F	0	up		0	0	0	0	0	0	NA	NA	NA	NA	F	F	NA	NA
Sobic.001G112300	similar to Calmodulin-2	PF00036	PTHR23050:SF20,PTHR23050	KOG0027	GO:0005509	AT5G37780.1	ACAM-1,CAM1,TCH1	calmodulin 1	LOC_Os01g17190.1	OsCam3 - Calmodulin, expressed	813		0	0	0	0	0	0	1	NA	NA	NA	F	F	NA	NA		0	0	0	0	0	0	NA	NA	NA	NA	F	F	NA	NA
Sobic.001G112350	NA	0	0	0	0	0	0	0	0	0	880		0	0	0	0	0	0	1	NA	NA	NA	F	F	NA	NA		0	0	0	0	0	0	NA	NA	NA	NA	F	F	NA	NA
Sobic.001G112400	similar to Cytochrome c oxidase assembly protein ctaG, putative, expressed	PF04442	PTHR21320	KOG2540	GO:0005507	AT1G02410.1	0	cytochrome c oxidase assembly protein CtaG / Cox11 family	LOC_Os03g50940.1	cytochrome c oxidase assembly protein COX11, mitochondrial precursor, putative, expressed	1012		80	0	23	5.57145	0	3.58942	0.217892	NA	NA	NA	F	F	3.10437	down		0	0	0	0	0	0	NA	NA	NA	NA	F	F	NA	NA
Sobic.001G112500	similar to ZF-HD protein dimerisation region containing protein, expressed	PF04770	0	0	0	AT1G75240.1	AtHB33,HB33	homeobox protein 33	LOC_Os03g50920.1	ZF-HD protein dimerisation region containing protein, expressed	1331		0	0	0	0	0	0	1	NA	NA	NA	F	F	NA	NA		0	0	0	0	0	0	NA	NA	NA	NA	F	F	NA	NA
Sobic.001G112550	NA	PF10551	0	0	0	AT4G38180.1	FRS5	FAR1-related sequence 5	0	0	669		0	0	0	0	0	0	1	NA	NA	NA	F	F	NA	NA		0	0	0	0	0	0	NA	NA	NA	NA	F	F	NA	NA
Sobic.001G112600	similar to Actin-1	PF00022	PTHR11937,PTHR11937:SF77	KOG0676	0	AT3G12110.1	ACT11	actin-11	LOC_Os03g50885.1	actin, putative, expressed	2108		456	110	224	15.2459	7.67987	16.7824	0.488115	-1.1278	1	0.185506	F	F	1.24648	no		30	155	88	27.3239	46.315	36.3775	1.27318	0.348433	1	0.466351	F	F	0.660856	no
Sobic.001G112700	similar to Anthranilate synthase beta 2 subunit	PF00117	PTHR11922,PTHR11922:SF7	KOG0026	GO:0008152	AT1G25220.1	ASB1,TRP4,WEI7	anthranilate synthase beta subunit 1	LOC_Os03g50880.1	class I glutamine amidotransferase, putative, expressed	1259		84	3	9	4.70232	0.350693	1.129	0.634426	-1.68677	1	0.753881	F	F	6.35581	down		8	6	6	7.2864	1.7928	2.4803	0.722816	-0.4683	1	0.814701	F	F	3.41036	down
Sobic.001G112800	NA	0	0	0	0	0	0	0	0	0	1056		26	9	7	1.73528	1.25433	1.04692	1.10133	0.260767	1	0.962075	F	F	1.50812	no		0	0	0	0	0	0	NA	NA	NA	NA	F	F	NA	NA
Sobic.001G112900	similar to Expressed protein	PF05542	0	0	0	AT3G17800.1	0	Protein of unknown function (DUF760)	LOC_Os03g50870.1	expressed protein	1869		782	1013	454	29.4888	79.7686	38.364	2.05184	1.05607	1	0.00046149	F	T	0.499249	no		80	2327	176	72.8637	695.322	72.755	9.55704	3.25656	6.36324e-119	8.25529e-122	T	T	0.18973	up
Sobic.001G113000	similar to Putative uncharacterized protein	PF00152,PF01336	PTHR22594,PTHR22594:SF6	KOG2411	GO:0003676,GO:0006418,GO:0005524,GO:0000166,GO:0004812,GO:0005737,GO:0004816,GO:0006421	AT5G56680.1	EMB2755,SYNC1,SYNC1 ARATH	Class II aminoacyl-tRNA and biotin synthetases superfamily protein	LOC_Os01g27520.1	tRNA synthetases class II domain containing protein, expressed	2241		655	77	293	20.5996	5.05686	20.6492	0.279773	-2.02977	1	0.00840446	F	T	1.6027	no		18	38	53	16.3943	11.3546	21.9092	0.518257	-0.94826	1	0.100431	F	F	0.985714	no
Sobic.001G113200	similar to Histidine kinase	PF00512,PF00072,PF02518,PF03924	PTHR24423:SF37,PTHR24423	KOG0519	GO:0007165,GO:0000155,GO:0000160,GO:0016020,GO:0016310,GO:0016772,GO:0000156,GO:0005524	AT2G01830.2	AHK4,ATCRE1,CRE1,WOL,WOL1	CHASE domain containing histidine kinase protein	LOC_Os03g50860.1	histidine kinase, putative, expressed	3645		1449	247	1161	28.0175	9.97312	50.3051	0.21388	-2.33459	0.0032215	9.12691e-07	T	T	0.929607	no		1	2	8	0.9108	0.5976	3.3071	0.180702	-2.46831	1	0.235867	F	F	0.466515	no
Sobic.001G113400	similar to Putative uncharacterized protein	0	0	0	0	AT2G21820.1	0	0	LOC_Os08g29600.1	seed maturation protein PM41, putative, expressed	755		42	10	9	3.92068	1.94933	1.88266	1.02313	0.0502005	1	0.993055	F	F	2.04629	no		1	2	1	0.9108	0.5976	0.4134	1.44557	0.531642	1	0.925081	F	F	1.80178	no
Sobic.001G113500	NA	PF00097	PTHR23012,PTHR23012:SF27	KOG1609	GO:0008270,GO:0046872	AT1G11020.1	0	RING/FYVE/PHD zinc finger superfamily protein	LOC_Os08g29590.1	zinc finger, C3HC4 type family protein, expressed	1991		1851	603	621	65.5231	44.5736	49.2604	0.90675	-0.144238	1	0.886608	F	F	1.39657	no		6	33	32	5.4648	9.8606	13.2281	0.745428	-0.423859	1	0.571638	F	F	0.473374	no
Sobic.001G113600	NA	0	0	0	0	0	0	0	0	0	159		13	2	4	5.76243	1.85125	3.9732	0.573323	-1.1018	1	0.630347	F	F	1.9787	no		0	0	0	0	0	0	NA	NA	NA	NA	F	F	NA	NA
Sobic.001G113700	similar to Cytochrome b561 family protein, expressed	PF03188	PTHR10106	KOG1619	GO:0016021	AT1G14730.1	0	Cytochrome b561/ferric reductase transmembrane protein family	LOC_Os03g50820.1	cytochrome b561, putative, expressed	1483		1	0	0	0.0475245	0	0	1	NA	NA	NA	F	F	NA	NA		3	0	17	2.7324	0	7.0275	0.0711491	-3.81301	1	0.0222125	F	F	0.777631	no
Sobic.001G113800	similar to TMK protein precursor	PF00069,PF00560,PF08263	PTHR24420,PTHR24420:SF467	KOG1187	GO:0004672,GO:0006468,GO:0005524,GO:0005515,GO:0004674,GO:0004713	AT1G66150.1	TMK1	transmembrane kinase 1	LOC_Os03g50810.1	receptor protein kinase TMK1 precursor, putative, expressed	3147		104	138	8	2.32914	6.45378	0.401486	5.31848	4.00672	1	0.0438344	F	F	0.679519	no		0	0	0	0	0	0	NA	NA	NA	NA	F	F	NA	NA
Sobic.001G113900	similar to Os03g0716200 protein	PF00628	PTHR15856,PTHR15856:SF13	KOG1844	GO:0005515,GO:0008270	AT1G66170.1	MMD1	RING/FYVE/PHD zinc finger superfamily protein	LOC_Os03g50780.1	PHD-finger domain containing protein, putative, expressed	3047		26	4	0	0.601395	0.193205	0	1.19321	NA	NA	NA	F	F	6.22545	down		0	0	0	0	0	0	NA	NA	NA	NA	F	F	NA	NA
Sobic.001G114000	similar to Expressed protein	PF10367,PF10366,PF00780,PF00637	PTHR12894:SF5,PTHR12894	KOG2063	GO:0005083,GO:0005515	AT4G36630.1	EMB2754	Vacuolar sorting protein 39	LOC_Os05g01360.1	expressed protein	3920		1385	385	429	24.9013	14.4546	17.2842	0.845245	-0.257922	1	0.856966	F	F	1.56914	no		3	26	11	2.7324	7.7689	4.5472	1.7085	0.772732	1	0.51655	F	F	0.443712	no
Sobic.001G114100	NA	PF08241	PTHR10108,PTHR10108:SF434	0	GO:0008168,GO:0008152	AT5G40830.2	0	S-adenosyl-L-methionine-dependent methyltransferases superfamily protein	LOC_Os04g36710.1	methyltransferase domain containing protein, expressed	1221		0	0	0	0	0	0	1	NA	NA	NA	F	F	NA	NA		0	0	0	0	0	0	NA	NA	NA	NA	F	F	NA	NA
Sobic.001G114200	NA	PF05346	PTHR13317	0	0	AT1G67960.1	0	0	LOC_Os03g50730.1	transmembrane anterior posterior transformation 1, putative, expressed	2341		172	30	85	5.17829	1.88604	5.73449	0.428547	-1.6043	1	0.346718	F	F	1.35904	no		0	0	0	0	0	0	NA	NA	NA	NA	F	F	NA	NA
Sobic.001G114300	NA	0	0	0	0	0	0	0	0	0	681		0	0	0	0	0	0	1	NA	NA	NA	F	F	NA	NA		0	0	0	0	0	0	NA	NA	NA	NA	F	F	NA	NA
Sobic.001G114400	NA	PF02769,PF00586	PTHR10099	KOG1907	GO:0003824,GO:0004642,GO:0006189	AT1G74260.1	PUR4	purine biosynthesis 4	LOC_Os01g66500.1	phosphoribosylformylglycinamidine synthase, putative, expressed	4852		725	194	296	10.5312	5.88454	9.63492	0.647352	-0.711343	1	0.60067	F	F	1.35716	no		3	26	35	2.7324	7.769	14.4683	0.536967	-0.897095	1	0.220393	F	F	0.245749	up
Sobic.001G114500	similar to Expressed protein	PF03029	PTHR21231:SF4,PTHR21231	KOG1534	GO:0000166	AT4G12790.3	0	P-loop containing nucleoside triphosphate hydrolases superfamily protein	LOC_Os03g50620.1	ATP binding protein, putative, expressed	1352		4107	584	966	214.095	63.5723	112.844	0.567201	-0.827857	1	0.00191664	F	T	2.42716	no		10	14	9	9.108	4.1833	3.7204	1.12442	0.169184	1	0.929301	F	F	2.30474	no
Sobic.001G114550	NA	0	0	0	0	0	0	0	0	0	516		0	0	0	0	0	0	1	NA	NA	NA	F	F	NA	NA		0	0	0	0	0	0	NA	NA	NA	NA	F	F	NA	NA
Sobic.001G114600	NA	0	0	0	0	0	0	0	LOC_Os03g50600.1	expressed protein	1181		0	1	1	0	0.124618	0.13373	0.991963	-0.101803	1	1	F	F	0	up		0	0	0	0	0	0	NA	NA	NA	NA	F	F	NA	NA
Sobic.001G114650	weakly similar to Putative uncharacterized protein	0	0	0	0	0	0	0	LOC_Os05g14080.1	expressed protein	553		6	38	9	0.76469	10.1132	2.57036	3.11263	1.9762	1	0.08359	F	F	0.120579	up		0	13	2	0	3.8845	0.8268	4.69823	2.23212	1	0.243384	F	F	0	up
Sobic.001G114700	NA	0	0	0	0	0	0	0	0	0	678		1	10	1	0.103951	2.17071	0.232942	2.57166	3.22013	1	0.370554	F	F	0.0864943	up		0	0	0	0	0	0	NA	NA	NA	NA	F	F	NA	NA
Sobic.001G114800	NA	0	0	0	0	0	0	0	0	0	1008		0	0	0	0	0	0	1	NA	NA	NA	F	F	NA	NA		0	0	0	0	0	0	NA	NA	NA	NA	F	F	NA	NA
Sobic.001G114900	NA	0	0	0	0	0	0	0	0	0	987		0	0	0	0	0	0	1	NA	NA	NA	F	F	NA	NA		0	0	0	0	0	0	NA	NA	NA	NA	F	F	NA	NA
Sobic.001G115001	NA	0	0	0	0	0	0	0	0	0	842		0	0	0	0	0	0	1	NA	NA	NA	F	F	NA	NA		0	0	0	0	0	0	NA	NA	NA	NA	F	F	NA	NA
Sobic.001G115100	NA	0	0	0	0	0	0	0	LOC_Os03g50570.1	expressed protein	1227		45	21	15	2.5848	2.51887	1.93074	1.20068	0.383624	1	0.913924	F	F	1.16181	no		0	0	0	0	0	0	NA	NA	NA	NA	F	F	NA	NA
Sobic.001G115200	NA	0	0	0	0	0	0	0	0	0	282		0	0	0	0	0	0	1	NA	NA	NA	F	F	NA	NA		0	0	0	0	0	0	NA	NA	NA	NA	F	F	NA	NA
Sobic.001G115300	NA	PF00076	PTHR11732:SF1,PTHR11732	0	GO:0003676,GO:0000166	AT4G17720.1	0	RNA-binding (RRM/RBD/RNP motifs) family protein	LOC_Os03g50560.1	RNA recognition motif containing protein, putative, expressed	1334		173	169	42	9.14007	18.645	4.97246	3.28927	1.90676	1	0.0140305	F	F	0.774009	no		5	41	9	4.554	12.2511	3.7204	3.29295	1.71938	1	0.0651775	F	F	0.570266	no
Sobic.001G115400	similar to Putative uncharacterized protein	PF00069	PTHR24361,PTHR24361:SF31	KOG0581	GO:0004672,GO:0006468,GO:0005524,GO:0004674,GO:0004713	AT1G18350.1	ATMKK7,BUD1,MKK7	MAP kinase kinase 7	LOC_Os03g50550.1	STE_MEK_ste7_MAP2K.7 - STE kinases include homologs to sterile 7, sterile 11 and sterile 20 from yeast, expressed	981		0	0	0	0	0	0	1	NA	NA	NA	F	F	NA	NA		0	0	0	0	0	0	NA	NA	NA	NA	F	F	NA	NA
Sobic.001G115500	similar to Putative uncharacterized protein	PF08506,PF03378,PF03810	PTHR10997:SF8,PTHR10997	KOG1992	GO:0005515,GO:0008536,GO:0006886	AT2G46520.1	0	cellular apoptosis susceptibility protein, putative / importin-alpha re-exporter, putative	LOC_Os01g13430.1	importin-alpha re-exporter, putative, expressed	3500		407	36	76	8.19569	1.51379	3.42944	0.567519	-1.17981	1	0.638332	F	F	3.31592	down		9	13	17	8.1972	3.8845	7.0275	0.552757	-0.855283	1	0.440935	F	F	1.50242	no
Sobic.001G115600	similar to Putative uncharacterized protein	PF00069	PTHR24361,PTHR24361:SF31	KOG0581	GO:0004672,GO:0006468,GO:0005524,GO:0004713	AT1G18350.1	ATMKK7,BUD1,MKK7	MAP kinase kinase 7	LOC_Os03g50550.1	STE_MEK_ste7_MAP2K.7 - STE kinases include homologs to sterile 7, sterile 11 and sterile 20 from yeast, expressed	1011		0	0	0	0	0	0	1	NA	NA	NA	F	F	NA	NA		0	0	0	0	0	0	NA	NA	NA	NA	F	F	NA	NA
Sobic.001G115700	similar to NADH-ubiquinone oxidoreductase 75 kDa subunit	PF09326,PF00111,PF00384,PF10588	PTHR11615:SF10,PTHR11615	KOG2282	GO:0051536,GO:0055114,GO:0016651,GO:0016491,GO:0016020,GO:0042773,GO:0008137,GO:0009055	AT5G37510.2	CI76,EMB1467	NADH-ubiquinone dehydrogenase, mitochondrial, putative	LOC_Os03g50540.1	2Fe-2S iron-sulfur cluster binding domain containing protein, expressed	2599		1071	132	683	29.0431	7.4748	41.5042	0.199387	-2.47315	0.0178361	4.71245e-06	F	T	1.18594	no		31	44	109	28.2347	13.1475	45.0585	0.291787	-1.77701	0.370477	4.1212e-05	F	T	0.970165	no
Sobic.001G115800	NA	0	0	0	0	AT2G01755.1	0	0	LOC_Os03g50530.1	expressed protein	860		2	0	0	0.163904	0	0	1	NA	NA	NA	F	F	NA	NA		0	0	0	0	0	0	NA	NA	NA	NA	F	F	NA	NA
Sobic.001G115900	Predicted protein	0	0	0	0	AT3G14760.1	0	0	LOC_Os02g21530.1	expressed protein	1692		54	16	16	2.24933	1.39172	1.49347	0.959192	-0.101803	1	1	F	F	1.55922	no		0	0	0	0	0	0	NA	NA	NA	NA	F	F	NA	NA
Sobic.001G116000	similar to Putative GTP-binding protein	PF01031,PF00350,PF02212	PTHR11566:SF12,PTHR11566	KOG0446	GO:0005525,GO:0003924	AT1G14830.1	ADL1C,ADL5,DL1C,DRP1C	DYNAMIN-like 1C	LOC_Os03g50520.1	dynamin family protein, putative, expressed	2381		499	185	128	14.7707	11.4352	8.4904	1.31029	0.429579	1	0.716012	F	F	1.48258	no		13	168	33	11.8404	50.1994	13.6416	3.67988	1.87966	0.139983	1.64163e-05	F	T	0.370934	no
Sobic.001G116100	similar to Threonine dehydratase biosynthetic, chloroplast, putative, expressed	PF00585,PF00291	PTHR10314,PTHR10314:SF30	KOG1250	GO:0006520,GO:0004794,GO:0009097,GO:0030170	AT3G10050.1	OMR1	L-O-methylthreonine resistant 1	LOC_Os03g50510.1	threonine dehydratase biosynthetic, chloroplast precursor, putative, expressed	2304		329	129	789	10.064	8.24022	54.0844	0.167747	-2.71446	5.35741e-05	1.81339e-08	T	T	0.322956	no		25	55	200	22.7699	16.4343	82.6762	0.198779	-2.33076	5.58752e-08	1.13264e-11	T	T	0.459485	no
Sobic.001G116200	similar to Expressed protein	PF01535	PTHR24015	0	GO:0005515	AT4G01570.1	0	Tetratricopeptide repeat (TPR)-like superfamily protein	LOC_Os03g50500.1	PPR repeat domain containing protein, putative, expressed	4821		94	26	127	1.3742	0.793721	4.16049	0.347588	-2.39005	1	0.277567	F	F	0.554761	no		3	5	10	2.7324	1.494	4.1338	0.361411	-1.46829	1	0.359252	F	F	0.971037	no
Sobic.001G116300	NA	0	0	0	0	0	0	0	0	0	2428		0	4	1	0	0.242462	0.0650472	1.16658	1.8982	1	0.901167	F	F	0	up		0	0	0	0	0	0	NA	NA	NA	NA	F	F	NA	NA
Sobic.001G116400	NA	PF03951,PF00120	PTHR20852:SF14,PTHR20852	KOG0683	GO:0004356,GO:0006542,GO:0006807,GO:0003824	AT1G66200.1	ATGSR2,GSR2	glutamine synthase clone F11	LOC_Os03g50490.1	glutamine synthetase, catalytic domain containing protein, expressed	1578		115	112	23	5.13629	10.4458	2.30196	3.46637	2.18199	1	0.0563949	F	F	0.805833	no		22	44	105	20.0375	13.1475	43.405	0.302903	-1.72307	0.800327	8.47878e-05	F	T	0.708634	no
Sobic.001G116500	similar to Phosphoglucomutase, cytoplasmic 1	PF02878,PF02879,PF00408,PF02880	PTHR22573,PTHR22573:SF5	KOG0625	GO:0005975,GO:0016868,GO:0000287	AT1G70730.3	0	Phosphoglucomutase/phosphomannomutase family protein	LOC_Os03g50480.1	phosphoglucomutase, putative, expressed	2397		10197	1749	3687	299.822	107.387	242.931	0.444337	-1.17772	3.4903e-08	1.47513e-11	T	T	1.71171	no		254	472	792	231.342	141.037	327.398	0.430781	-1.21497	5.53955e-15	1.65211e-18	T	T	0.987726	no
Sobic.001G116600	similar to Atypical receptor-like kinase MARK	PF00069,PF08263	PTHR24420,PTHR24420:SF537	KOG1187	GO:0004672,GO:0006468,GO:0005524,GO:0004713	AT1G48480.1	RKL1	receptor-like kinase 1	LOC_Os03g50450.1	inactive receptor kinase At2g26730 precursor, putative, expressed	2678		14	39	7	0.368448	2.14331	0.412824	2.22484	2.37624	1	0.470535	F	F	0.288285	up		0	21	3	0	6.2749	1.2401	5.06	2.33914	1	0.110529	F	F	0	up
Sobic.001G116650	NA	0	0	0	0	0	0	0	0	0	556		3	4	2	0.380282	1.05881	0.56811	1.31292	0.898197	1	0.873703	F	F	0.467487	no		0	0	0	0	0	0	NA	NA	NA	NA	F	F	NA	NA
Sobic.001G116700	similar to Ubiquitin-conjugating enzyme family protein, expressed	PF00179	PTHR24067:SF8,PTHR24067	KOG0896	GO:0016881	AT1G23260.1	MMZ1,UEV1A	MMS ZWEI homologue 1	LOC_Os03g50440.1	ubiquitin-conjugating enzyme, putative, expressed	897		1626	60	348	127.758	9.84443	61.2723	0.174145	-2.63786	8.61211e-06	3.09398e-09	T	T	3.5929	down		24	29	99	21.8591	8.6654	40.9247	0.21174	-2.23963	0.0413486	5.16214e-06	F	T	0.881591	no
Sobic.001G116800	NA	PF00641	PTHR23111:SF18,PTHR23111	KOG4198	GO:0008270	AT1G70650.1	0	Ran BP2/NZF zinc finger-like superfamily protein	LOC_Os03g50430.1	zinc finger family protein, putative, expressed	2170		11	23	6	0.357266	1.55991	0.436686	1.78182	1.8368	1	0.64734	F	F	0.357875	no		0	0	0	0	0	0	NA	NA	NA	NA	F	F	NA	NA
Sobic.001G116900	similar to Expressed protein	PF10497	0	0	0	AT4G37110.1	0	Zinc-finger domain of monoamine-oxidase A repressor R1	LOC_Os03g50420.1	expressed protein	1432		0	2	0	0	0.205551	0	1.20555	NA	NA	NA	F	F	0	up		0	0	0	0	0	0	NA	NA	NA	NA	F	F	NA	NA
Sobic.001G117000	NA	PF03893,PF01764	PTHR21493,PTHR21493:SF1	0	GO:0016042,GO:0006629,GO:0004806	AT5G37710.1	0	alpha/beta-Hydrolases superfamily protein	LOC_Os03g50410.1	lipase family protein, expressed	1077		0	0	0	0	0	0	1	NA	NA	NA	F	F	NA	NA		0	0	0	0	0	0	NA	NA	NA	NA	F	F	NA	NA
Sobic.001G117100	NA	0	0	0	0	0	0	0	0	0	815		0	0	0	0	0	0	1	NA	NA	NA	F	F	NA	NA		0	0	0	0	0	0	NA	NA	NA	NA	F	F	NA	NA
Sobic.001G117200	NA	PF00069	PTHR24356:SF87,PTHR24356	KOG0606	GO:0004672,GO:0006468,GO:0005524,GO:0004674,GO:0004713	AT3G17850.1	0	Protein kinase superfamily protein	LOC_Os03g50390.1	AGC_AGC_other_GWLd.2 - ACG kinases include homologs to PKA, PKG and PKC, expressed	4715		1166	231	608	17.4291	7.21044	20.3657	0.384282	-1.49798	1	0.0454646	F	F	1.26407	no		0	0	0	0	0	0	NA	NA	NA	NA	F	F	NA	NA
Sobic.001G117300	similar to Expressed protein	PF09790	PTHR24882:SF20,PTHR24882	KOG4688	0	AT5G64090.1	0	0	LOC_Os11g06860.1	expressed protein	4108		289	21	61	4.95823	0.752351	2.34518	0.523843	-1.64022	1	0.603093	F	F	3.2014	down		3	19	23	2.7324	5.6774	9.5078	0.597131	-0.743881	1	0.42257	F	F	0.359877	no
Sobic.001G117400	NA	PF01096	PTHR11239:SF3,PTHR11239	KOG2907	GO:0003676,GO:0006351,GO:0008270	AT3G25940.1	0	TFIIB zinc-binding protein	LOC_Os03g50380.1	DNA-directed RNA polymerase I subunit RPA12, putative, expressed	647		93	0	17	10.1307	0	4.14975	0.194184	NA	NA	NA	F	F	4.88254	down		6	2	23	5.4648	0.5976	9.5078	0.0628537	-3.99186	1	0.00601437	F	T	1.08156	no
Sobic.001G117500	NA	PF00538	0	0	GO:0000786,GO:0006334,GO:0005634,GO:0003677	AT1G14900.1	HMGA	high mobility group A	LOC_Os03g50355.1	AT hook-containing DNA-binding protein, putative, expressed	1148		0	0	0	0	0	0	1	NA	NA	NA	F	F	NA	NA		8	13	4	7.2864	3.8845	1.6535	2.34926	1.23221	1	0.483608	F	F	2.63142	no
Sobic.001G117600	similar to Putative pentatricopeptide (PPR) repeat-containing protein	PF01535	PTHR24015,PTHR24015:SF156	0	GO:0005515	AT4G22760.1	0	Tetratricopeptide repeat (TPR)-like superfamily protein	LOC_Os08g06490.2	pentatricopeptide, putative, expressed	3502		4	2	8	0.0805013	0.0840515	0.360787	0.796636	-2.1018	1	0.863656	F	F	0.361935	no		0	0	0	0	0	0	NA	NA	NA	NA	F	F	NA	NA
Sobic.001G117701	NA	0	0	0	0	0	0	0	LOC_Os12g08030.1	expressed protein	1978		5	0	0	0.178157	0	0	1	NA	NA	NA	F	F	NA	NA		0	0	0	0	0	0	NA	NA	NA	NA	F	F	NA	NA
Sobic.001G117800	similar to Coatomer subunit alpha-1	PF06957,PF00400,PF04053	PTHR19876	KOG0292	GO:0005515,GO:0005198,GO:0030117,GO:0030126,GO:0016192,GO:0006886	AT1G62020.1	0	Coatomer, alpha subunit	LOC_Os09g04110.2	coatomer alpha subunit, putative, expressed	4111		1530	216	465	26.2303	7.73282	17.8642	0.462932	-1.208	1	0.137753	F	F	2.04948	no		0	2	0	0	0.5976	0	NA	NA	NA	NA	F	F	0	up
Sobic.001G117900	similar to Chromosome chr6 scaffold_3, whole genome shotgun sequence	PF00069	PTHR24347,PTHR24347:SF40	KOG0583	GO:0004672,GO:0006468,GO:0005524,GO:0004674,GO:0004713	AT5G60550.1	ATSNAK1,GRIK2	geminivirus rep interacting kinase 2	LOC_Os03g50330.1	CAMK_KIN1/SNF1/Nim1_like.18 - CAMK includes calcium/calmodulin depedent protein kinases, expressed	1577		368	125	116	16.4466	11.6657	11.6173	1.00384	0.00600065	1	0.988621	F	F	1.41276	no		0	4	3	0	1.1952	1.2401	0.963793	-0.0532044	1	0.972519	F	F	0	up
Sobic.001G118000	similar to Chromosome chr3 scaffold_8, whole genome shotgun sequence	PF00454,PF00613	PTHR10048	KOG0902	GO:0046854,GO:0016773,GO:0048015	AT1G49340.1	ATPI4K ALPHA	Phosphatidylinositol 3- and 4-kinase family protein	LOC_Os03g50320.1	phosphatidylinositol 4-kinase PI4K, putative, expressed	6604		1543	637	621	16.4671	14.1959	14.8512	0.958661	-0.0651025	1	0.99205	F	F	1.13382	no		0	7	2	0	2.0916	0.8268	2.52975	1.339	1	0.597809	F	F	0	up
Sobic.001G118050	NA	0	0	0	0	0	0	0	0	0	565		1	0	0	0.124741	0	0	1	NA	NA	NA	F	F	NA	NA		0	0	0	0	0	0	NA	NA	NA	NA	F	F	NA	NA
Sobic.001G118100	similar to CCT motif, putative	PF00643,PF06203	0	KOG1601	GO:0005515,GO:0005622,GO:0008270	AT1G68520.1	0	B-box type zinc finger protein with CCT domain	LOC_Os03g50310.1	CCT/B-box zinc finger protein, putative, expressed	1798		186	7	189	7.29092	0.572981	16.6016	0.0893659	-4.85669	1	0.000228419	F	T	0.849037	no		1	0	5	0.9108	0	2.0669	NA	NA	NA	NA	F	F	0.88132	no
Sobic.001G118200	similar to CASP C terminal, putative	PF08172	PTHR14043	KOG0963	GO:0030173,GO:0006891	AT3G18480.1	AtCASP,CASP	CCAAT-displacement protein alternatively spliced product	LOC_Os03g50300.1	CASP, putative, expressed	2456		843	100	158	24.1912	5.99244	10.1603	0.626546	-0.761727	1	0.553124	F	F	2.99531	no		0	0	0	0	0	0	NA	NA	NA	NA	F	F	NA	NA
Sobic.001G118300	similar to Expressed protein	PF08718	PTHR10219:SF4,PTHR10219	KOG4189	GO:0005737,GO:0017089,GO:0051861,GO:0046836	AT4G39670.1	0	Glycolipid transfer protein (GLTP) family protein	LOC_Os03g50280.1	GLTP domain containing protein, putative, expressed	1263		15	224	22	0.837041	26.1022	2.75104	7.22524	3.24612	0.0982941	2.35359e-05	F	T	0.0580207	up		12	336	27	10.9296	100.399	11.1613	8.99527	3.16917	2.56374e-14	7.36393e-18	T	T	0.195941	up
Sobic.001G118400	similar to Putative uncharacterized protein	0	0	0	0	AT1G73885.1	0	0	LOC_Os03g50270.1	expressed protein	958		229	18	178	16.8473	2.76528	29.3449	0.124083	-3.40761	0.0236887	6.14637e-06	F	T	1.04934	no		65	54	276	59.2018	16.1355	114.093	0.141424	-2.8219	1.2613e-15	3.88063e-19	T	T	0.909198	no
Sobic.001G118500	NA	0	0	0	0	0	0	0	0	0	383		0	0	0	0	0	0	1	NA	NA	NA	F	F	NA	NA		0	0	0	0	0	0	NA	NA	NA	NA	F	F	NA	NA
Sobic.001G118600	similar to DnaK protein	PF00012	PTHR19375	KOG0100	0	AT5G28540.1	BIP1	heat shock protein 70 (Hsp 70) family protein	LOC_Os03g50250.1	DnaK family protein, putative, expressed	2393		0	3	0	0	0.184506	0	1.18451	NA	NA	NA	F	F	0	up		0	17	0	0	5.0797	0	10.1594	3.34474	1	0.0791823	F	F	0	up
Sobic.001G118700	NA	PF00885	PTHR21058	KOG3243	GO:0009231,GO:0009349	AT2G44050.1	COS1	6,7-dimethyl-8-ribityllumazine synthase / DMRL synthase / lumazine synthase / riboflavin synthase	LOC_Os04g42000.1	6,7-dimethyl-8-ribityllumazine synthase, chloroplast precursor, putative, expressed	908		128	20	38	9.93535	3.24172	6.6096	0.557417	-1.0278	1	0.523948	F	F	2.01706	no		0	0	0	0	0	0	NA	NA	NA	NA	F	F	NA	NA
Sobic.001G118800	similar to Tat binding protein 1(TBP-1)-interacting protein (TBPIP), putative	PF07106	PTHR15938	KOG4603	0	AT1G13330.1	AHP2	Arabidopsis Hop2 homolog	LOC_Os03g50220.1	homologous-pairing protein meu13, putative, expressed	1157		53	40	3	3.22851	5.08813	0.409511	4.31932	3.63516	1	0.0953376	F	F	1.17451	no		0	0	0	0	0	0	NA	NA	NA	NA	F	F	NA	NA
Sobic.001G118900	similar to Putative uncharacterized protein	PF03398	PTHR12161,PTHR12161:SF7	0	0	AT1G13340.1	0	Regulator of Vps4 activity in the MVB pathway protein	LOC_Os03g50210.1	DUF292 domain containing protein, expressed	1671		3	82	0	0.126533	7.22219	0	8.22219	3.85244	1	0.0332774	F	F	0.03504	up		80	1507	21	72.8637	450.301	8.681	51.872	5.69688	6.26177e-102	7.01322e-105	T	T	0.317501	no
Sobic.001G119000	similar to Plastocyanin-like domain, putative	PF02298	0	0	GO:0009055,GO:0005507	AT2G02850.1	ARPN	plantacyanin	LOC_Os03g50160.1	plastocyanin-like domain containing protein, putative, expressed	889		0	0	0	0	0	0	1	NA	NA	NA	F	F	NA	NA		1	5	23	0.9108	1.494	9.5078	0.157134	-2.66993	1	0.0225638	F	F	0.165573	up
Sobic.001G119100	similar to Plastocyanin-like domain, putative	PF02298	0	0	GO:0009055,GO:0005507	AT2G02850.1	ARPN	plantacyanin	LOC_Os03g50160.1	plastocyanin-like domain containing protein, putative, expressed	730		5	17	7	0.482732	3.42734	1.51444	1.76077	1.17831	1	0.609442	F	F	0.195367	up		1	12	17	0.9108	3.5857	7.0275	0.510238	-0.970757	1	0.385935	F	F	0.171635	up
Sobic.001G119200	similar to Plastocyanin-like domain, putative	PF02298	0	0	GO:0009055,GO:0005507	AT2G02850.1	ARPN	plantacyanin	LOC_Os03g50140.1	plastocyanin-like domain containing protein, putative, expressed	1125		0	0	0	0	0	0	1	NA	NA	NA	F	F	NA	NA		0	0	0	0	0	0	NA	NA	NA	NA	F	F	NA	NA
Sobic.001G119300	similar to mRNA cap guanine-N7 methyltransferase 1 (EC 2.1.1.56) (mRNA (guanine- N(7)-)-methyltransferase 1)	PF03291	PTHR12189	KOG1975	0	AT3G20650.1	0	mRNA capping enzyme family protein	LOC_Os08g08200.1	mRNA cap guanine-N7 methyltransferase 1, putative, expressed	1677		375	75	113	15.76	6.58203	10.642	0.651266	-0.693163	1	0.587897	F	F	1.83001	no		6	20	34	5.4648	5.9761	14.0549	0.425197	-1.2338	1	0.10755	F	F	0.545634	no
Sobic.001G119400	similar to MAPEG family protein, expressed	PF01124	PTHR10250,PTHR10250:SF1	0	0	AT1G65820.1	0	microsomal glutathione s-transferase, putative	LOC_Os03g50130.1	microsomal glutathione S-transferase 3, putative, expressed	1930		1543	14507	500	56.3466	1106.25	40.9157	26.416	4.75687	1.22132e-252	6.80356e-255	T	T	0.0982365	up		124	7785	266	112.939	2326.21	109.959	21.1551	4.40294	0	0	T	T	0.0927184	up
Sobic.001G119500	NA	PF01124	PTHR10250	0	0	AT1G65820.1	0	microsomal glutathione s-transferase, putative	LOC_Os03g50130.1	microsomal glutathione S-transferase 3, putative, expressed	715		0	7	0	0	1.44087	0	2.44087	NA	NA	NA	F	F	0	up		0	0	0	0	0	0	NA	NA	NA	NA	F	F	NA	NA
Sobic.001G119600	similar to Zn-finger in Ran binding protein and others containing protein, expressed	PF00641	PTHR23238:SF15,PTHR23238	KOG4198	GO:0008270	AT1G70650.2	0	Ran BP2/NZF zinc finger-like superfamily protein	LOC_Os03g50120.1	zinc finger family protein, putative, expressed	2359		48	0	1	1.43408	0	0.0669498	0.937251	NA	NA	NA	F	F	42.8403	down		0	0	0	0	0	0	NA	NA	NA	NA	F	F	NA	NA
Sobic.001G119700	similar to Putative uncharacterized protein	PF04504	0	0	0	AT1G11510.1	0	DNA-binding storekeeper protein-related transcriptional regulator	LOC_Os03g50110.1	transcription regulator, putative, expressed	1131		10	4	2	0.623156	0.52051	0.279283	1.18856	0.898197	1	0.923119	F	F	1.55829	no		0	0	0	0	0	0	NA	NA	NA	NA	F	F	NA	NA
Sobic.001G119800	NA	PF04576	0	0	0	AT5G16720.1	0	Protein of unknown function, DUF593	LOC_Os03g50100.1	expressed protein	4492		413	66	172	6.47992	2.1624	6.04736	0.448735	-1.48367	1	0.367069	F	F	1.57859	no		2	9	6	1.8216	2.6892	2.4803	1.08422	0.116662	1	0.968906	F	F	0.704749	no
Sobic.001G119900	similar to DEAD-box ATP-dependent RNA helicase 21	PF00271,PF00270	PTHR24031,PTHR24031:SF47	KOG0333	GO:0003676,GO:0005524,GO:0004386,GO:0008026	AT1G28180.1	0	P-loop containing nucleoside triphosphate hydrolases superfamily protein	0	0	3436		307	26	151	6.29715	1.11366	6.94067	0.266181	-2.63977	1	0.10142	F	F	1.56367	no		2	9	6	1.8216	2.6892	2.4802	1.08427	0.116721	1	0.96947	F	F	0.704763	no
Sobic.001G120000	similar to Peptidyl-prolyl cis-trans isomerase	PF00254	PTHR10516,PTHR10516:SF122	KOG0552	GO:0006457	AT1G18170.1	0	FKBP-like peptidyl-prolyl cis-trans isomerase family protein	LOC_Os03g50080.1	peptidyl-prolyl cis-trans isomerase, FKBP-type, putative, expressed	1096		3	1	11	0.192917	0.134283	1.58511	0.438775	-3.56123	1	0.455627	F	F	0.224401	up		440	123	1494	400.75	36.7532	617.591	0.0595106	-4.07071	1.08341e-130	1.56898e-133	T	T	1.22489	no
Sobic.001G120100	similar to Expressed protein	PF06966	PTHR10556,PTHR10556:SF24	KOG4650	GO:0005737,GO:0006629,GO:0016627,GO:0016021	AT1G18180.1	0	Protein of unknown function (DUF1295)	LOC_Os03g50070.1	DUF1295 domain containing protein, putative, expressed	1982		4921	415	2290	174.988	30.816	182.477	0.173405	-2.56597	2.04832e-22	1.58905e-25	T	T	1.64082	no		97	52	155	88.3473	15.5378	64.074	0.242498	-2.04396	0.000315075	4.8255e-08	T	T	2.21945	no
Sobic.001G120200	similar to F-box domain containing protein, expressed	PF03478	0	0	0	AT1G64840.1	0	Protein of unknown function (DUF295)	LOC_Os03g50050.1	OsFBDUF16 - F-box and DUF domain containing protein, expressed	2372		0	0	3	0	0	0.199749	0.833508	NA	NA	NA	F	F	0	up		1	18	4	0.9108	5.3785	1.6535	3.2528	1.70168	1	0.255094	F	F	0.259044	up
Sobic.001G120300	similar to Phytanoyl-CoA dioxygenase, putative, expressed	PF05721	PTHR20883	KOG3290	0	AT2G01490.1	0	phytanoyl-CoA dioxygenase (PhyH) family protein	LOC_Os03g50040.1	phytanoyl-CoA dioxygenase, putative, expressed	1210		7252	1785	1816	422.407	217.112	237.032	0.916314	-0.126643	1	0.72959	F	F	1.86023	no		29	160	119	26.4131	47.8089	49.1923	0.971878	-0.0411533	1	0.864762	F	F	0.544593	no
Sobic.001G120400	similar to Phospholipase A2, putative, expressed	0	0	0	GO:0016042,GO:0004623,GO:0006644	AT2G06925.1	ATSPLA2-ALPHA,PLA2-ALPHA	Phospholipase A2 family protein	LOC_Os03g50030.1	phospholipase A2, putative, expressed	1153		0	0	0	0	0	0	1	NA	NA	NA	F	F	NA	NA		0	0	0	0	0	0	NA	NA	NA	NA	F	F	NA	NA
Sobic.001G120500	similar to Chloroplast protein-translocon-like protein	PF01425,PF00515	PTHR11895,PTHR11895:SF6	KOG1211	GO:0016884,GO:0005515	AT3G17970.1	atToc64-III,TOC64-III	translocon at the outer membrane of chloroplasts 64-III	LOC_Os03g50010.1	toc64, putative, expressed	2393		511	121	129	15.05	7.44174	8.51382	0.887313	-0.194167	1	0.942226	F	F	1.88649	no		9	53	54	8.1972	15.8367	22.3226	0.709447	-0.495233	1	0.371872	F	F	0.429631	no
Sobic.001G120600	NA	0	0	0	0	0	0	0	0	0	1111		9	19	6	0.570936	2.51693	0.852932	1.89804	1.56116	1	0.581484	F	F	0.338848	no		0	0	0	0	0	0	NA	NA	NA	NA	F	F	NA	NA
Sobic.001G120700	NA	0	0	0	0	0	0	0	0	0	993		0	0	0	0	0	0	1	NA	NA	NA	F	F	NA	NA		0	0	0	0	0	0	NA	NA	NA	NA	F	F	NA	NA
Sobic.001G120750	NA	0	0	0	0	0	0	0	0	0	792		0	0	0	0	0	0	1	NA	NA	NA	F	F	NA	NA		0	0	0	0	0	0	NA	NA	NA	NA	F	F	NA	NA
Sobic.001G120800	NA	0	0	0	0	0	0	0	0	0	869		0	0	0	0	0	0	1	NA	NA	NA	F	F	NA	NA		0	0	0	0	0	0	NA	NA	NA	NA	F	F	NA	NA
Sobic.001G120850	NA	0	0	0	0	0	0	0	0	0	1047		0	0	0	0	0	0	1	NA	NA	NA	F	F	NA	NA		0	0	0	0	0	0	NA	NA	NA	NA	F	F	NA	NA
Sobic.001G120900	similar to DELLA protein DWARF8	PF03514,PF12041	0	0	0	AT1G14920.1	GAI,RGA2	GRAS family transcription factor family protein	LOC_Os03g49990.1	GRAS family transcription factor domain containing protein, expressed	2402		17	0	7	0.49881	0	0.460259	0.68481	NA	NA	NA	F	F	2.16752	no		29	19	72	26.4131	5.6773	29.7634	0.190748	-2.39026	0.5864	6.34518e-05	F	T	1.49055	no
Sobic.001G121000	NA	0	0	0	0	0	0	0	0	0	2053		0	3	0	0	0.215062	0	1.21506	NA	NA	NA	F	F	0	up		0	0	0	0	0	0	NA	NA	NA	NA	F	F	NA	NA
Sobic.001G121100	NA	PF00892	0	0	GO:0016020	0	0	0	LOC_Os03g49940.1	integral membrane protein, putative, expressed	2267		353	114	409	10.9744	7.40091	28.4937	0.284837	-1.94487	1	0.00200076	F	T	0.611481	no		7	29	25	6.3756	8.6653	10.3346	0.838475	-0.254161	1	0.764232	F	F	0.671119	no
Sobic.001G121200	similar to Zinc finger family protein, putative, expressed	PF10269	PTHR10044,PTHR10044:SF7	KOG4172	GO:0005515,GO:0008270	AT1G73950.1	0	Transmembrane Fragile-X-F-associated protein	LOC_Os03g49900.1	zinc finger, C3HC4 type domain containing protein, expressed	2520		1211	165	487	33.869	9.63641	30.5215	0.337433	-1.66326	1	0.00480672	F	T	1.68679	no		0	4	0	0	1.1952	0	NA	NA	NA	NA	F	F	0	up
Sobic.001G121300	NA	0	0	0	0	0	0	0	LOC_Os11g32600.1	hypothetical protein	282		0	0	0	0	0	0	1	NA	NA	NA	F	F	NA	NA		0	0	0	0	0	0	NA	NA	NA	NA	F	F	NA	NA
Sobic.001G121400	NA	0	0	0	0	0	0	0	0	0	947		0	0	0	0	0	0	1	NA	NA	NA	F	F	NA	NA		0	0	0	0	0	0	NA	NA	NA	NA	F	F	NA	NA
Sobic.001G121500	NA	0	0	0	0	0	0	0	0	0	913		0	0	0	0	0	0	1	NA	NA	NA	F	F	NA	NA		0	0	0	0	0	0	NA	NA	NA	NA	F	F	NA	NA
Sobic.001G121600	similar to Teosinte branched1	PF03634	0	0	0	AT3G18550.2	ATTCP18,BRC1,TCP18	TCP family transcription factor	LOC_Os03g49880.1	TCP family transcription factor, putative, expressed	1143		0	0	0	0	0	0	1	NA	NA	NA	F	F	NA	NA		0	0	0	0	0	0	NA	NA	NA	NA	F	F	NA	NA
Sobic.001G121700	similar to Putative uncharacterized protein SB45I19.7	PF11250	0	0	0	AT5G22090.2	0	Protein of unknown function (DUF3049)	LOC_Os03g49830.1	expressed protein	1992		2	0	16	0.0707619	0	1.26855	0.44081	NA	NA	NA	F	F	0.111563	up		11	0	48	10.0188	0	19.8422	0.0251988	-5.3105	0.109974	1.30719e-05	F	T	1.00985	no
Sobic.001G121800	NA	0	0	0	0	0	0	0	0	0	721		0	0	0	0	0	0	1	NA	NA	NA	F	F	NA	NA		0	0	0	0	0	0	NA	NA	NA	NA	F	F	NA	NA
Sobic.001G121850	NA	0	0	0	0	0	0	0	0	0	389		0	0	0	0	0	0	1	NA	NA	NA	F	F	NA	NA		0	0	0	0	0	0	NA	NA	NA	NA	F	F	NA	NA
Sobic.001G121900	similar to Putative phosphatidylinositol-4-phosphate-5-kinase	PF01504,PF02493	PTHR23086,PTHR23086:SF6	KOG0229	GO:0046488,GO:0016307	AT1G21980.1	ATPIP5K1,ATPIPK1,PIP5K1	phosphatidylinositol-4-phosphate 5-kinase 1	LOC_Os03g49800.1	phosphatidylinositol-4-phosphate 5-kinase, putative, expressed	3022		90	29	63	2.09897	1.41233	3.29248	0.561989	-1.2211	1	0.634348	F	F	0.892267	no		0	0	0	0	0	0	NA	NA	NA	NA	F	F	NA	NA
[truncated: 32,944 more rows]
